# Supplementary material for: N,N-Di­methyl­dehydro­abietyl­ammonium chloride ethanol monosolvate
Source: Acta Crystallogr Sect E Struct Rep Online. 2013 May 25;69(Pt 6):o959. doi: 10.1107/S1600536813013846 (PMC3685098; doi:10.1107/S1600536813013846)
Supplement: Supplementary file 1 [file e-69-0o959-sup1.cif]

##############################################################################
#                                                                            #
# This CIF contains the data in a paper accepted for publication in          #
# Acta Crystallographica Section E. It conforms to the requirements of       #
# Notes for Authors for Acta Crystallographica Section E, and has been       #
# peer reviewed under the auspices of the IUCr Commission on Journals.       #
#                                                                            #
# Full details of the Crystallographic Information File format               #
# are given in the paper "The Crystallographic Information File (CIF):       #
# a New Standard Archive File for Crystallography" by S. R. Hall, F. H.      #
# Allen and I. D. Brown [Acta Cryst. (1991), A47, 655-685].                  #
#                                                                            #
# The current version of the core CIF dictionary is obtainable from          #
# ftp://ftp.iucr.org/pub/cif_core.dic.                                       #
#                                                                            #
# Software is freely available for graphical display of the structure(s)     #
# in this CIF. For information consult the CIF software page                 #
# http://www.iucr.org/resources/cif/software.                                #
#                                                                            #
# This file may be used for bona fide research purposes within the           #
# scientific community so long as proper attribution is given to the journal # 
# article from which it was obtained.                                        #
#                                                                            #
##############################################################################
data_I
_audit_creation_method     SHELXL-97
_chemical_name_systematic
;\
1-[(1<i>R</i>,4a<i>S</i>,10a<i>R</i>)-7-isopropyl-1,4a-dimethyl-\
1,2,3,4,4a,9,10,10a-octahydrophenanthren-1-yl]-<i>N</i>,<i>N</i>-\
dimethylmethanaminium chloride ethanol monosolvate
;
_chemical_name_common
;
N,N-dimethyldehydroabietylamine hydrochloride ethanol solvate
;
_chemical_formula_moiety     'C22 H36 N +, Cl -, C2 H6 O'
_chemical_formula_sum     'C24 H42 Cl N O'
_chemical_formula_iupac     'C22 H36 N +, Cl -, C2 H6 O'
_chemical_formula_weight     396.04
_chemical_melting_point     ?
_symmetry_cell_setting     monoclinic
_symmetry_space_group_name_H-M     'P 21'
_symmetry_space_group_name_Hall     'P 2yb'
loop_
    _symmetry_equiv_pos_as_xyz
    'x, y, z'
    '-x, y+1/2, -z'
_cell_length_a     6.0560(12)
_cell_length_b     10.963(2)
_cell_length_c     18.554(4)
_cell_angle_alpha     90.00
_cell_angle_beta     98.62(3)
_cell_angle_gamma     90.00
_cell_volume     1217.9(4)
_cell_formula_units_Z     2
_cell_measurement_reflns_used     25
_cell_measurement_theta_min     9
_cell_measurement_theta_max     13
_cell_measurement_temperature     293(2)
_exptl_crystal_description     block
_exptl_crystal_colour     white
_exptl_crystal_size_max     0.30
_exptl_crystal_size_mid     0.20
_exptl_crystal_size_min     0.10
_exptl_crystal_density_diffrn     1.080
_exptl_crystal_density_meas     ?
_exptl_crystal_density_method     'not measured'
_exptl_crystal_F_000     436
_exptl_absorpt_coefficient_mu     0.170
_exptl_absorpt_correction_type     psi-scan
_exptl_absorpt_process_details     '(North <i>et al.</i>, 1968)'
_exptl_absorpt_correction_T_min     0.951
_exptl_absorpt_correction_T_max     0.983
_exptl_special_details     ?
_diffrn_ambient_temperature     293(2)
_diffrn_radiation_type     MoK\a
_diffrn_radiation_wavelength     0.71073
_diffrn_radiation_source     'fine-focus sealed tube'
_diffrn_radiation_monochromator     graphite
_diffrn_measurement_device_type     'Enraf--Nonius CAD-4'
_diffrn_measurement_method     \w/2\q
_diffrn_detector_area_resol_mean     ?
_diffrn_reflns_number     4924
_diffrn_reflns_av_R_equivalents     0.0262
_diffrn_reflns_av_sigmaI/netI     0.0571
_diffrn_reflns_theta_min     1.11
_diffrn_reflns_theta_max     25.42
_diffrn_reflns_theta_full     25.42
_diffrn_measured_fraction_theta_max     0.997
_diffrn_measured_fraction_theta_full     0.997
_diffrn_reflns_limit_h_min     0
_diffrn_reflns_limit_h_max     7
_diffrn_reflns_limit_k_min     -13
_diffrn_reflns_limit_k_max     13
_diffrn_reflns_limit_l_min     -22
_diffrn_reflns_limit_l_max     22
_diffrn_standards_number     3
_diffrn_standards_interval_count     200
_diffrn_standards_interval_time     2
_diffrn_standards_decay_%     1
_refine_special_details
;
Refinement of <i>F</i>^2^ against ALL reflections. The weighted <i>R</i>-factor
<i>wR</i> and goodness of fit <i>S</i> are based on <i>F</i>^2^, conventional
<i>R</i>-factors <i>R</i> are based on <i>F</i>, with <i>F</i> set to zero for
negative <i>F</i>^2^. The threshold expression of <i>F</i>^2^ >
\s(<i>F</i>^2^) is used only for calculating <i>R</i>-factors(gt) <i>etc</i>.
and is not relevant to the choice of reflections for refinement.
<i>R</i>-factors based on <i>F</i>^2^ are statistically about twice as large
as those based on <i>F</i>, and <i>R</i>- factors based on ALL data will be
even larger.
;
_reflns_number_total     4476
_reflns_number_gt     2605
_reflns_threshold_expression     I>2sigma(I)
_refine_ls_structure_factor_coef     Fsqd
_refine_ls_matrix_type     full
_refine_ls_R_factor_all     0.1174
_refine_ls_R_factor_gt     0.0735
_refine_ls_wR_factor_gt     0.1665
_refine_ls_wR_factor_ref     0.1897
_refine_ls_goodness_of_fit_ref     0.991
_refine_ls_restrained_S_all     0.995
_refine_ls_number_reflns     4476
_refine_ls_number_parameters     250
_refine_ls_number_restraints     2
_refine_ls_hydrogen_treatment     constr
_refine_ls_weighting_scheme     calc
_refine_ls_weighting_details
         'calc w=1/[\s^2^(Fo^2^)+(0.0800P)^2^+0.5000P] where P=(Fo^2^+2Fc^2^)/3'
_atom_sites_solution_hydrogens     geom
_atom_sites_solution_primary     direct
_atom_sites_solution_secondary     difmap
_refine_ls_shift/su_max     0.000
_refine_ls_shift/su_mean     0.000
_refine_diff_density_max     0.268
_refine_diff_density_min     -0.204
_refine_ls_extinction_method     none
_refine_ls_extinction_coef     ?
_refine_ls_abs_structure_details     'Flack (1983), 2102 Friedel pairs'
_refine_ls_abs_structure_Flack     -0.02(13)
loop_
    _atom_type_symbol
    _atom_type_description
    _atom_type_scat_dispersion_real
    _atom_type_scat_dispersion_imag
    _atom_type_scat_source
    'C' 'C' 0.0033 0.0016
                         'International Tables Vol C Tables 4.2.6.8 and 6.1.1.4'
    'H' 'H' 0.0000 0.0000
                         'International Tables Vol C Tables 4.2.6.8 and 6.1.1.4'
    'N' 'N' 0.0061 0.0033
                         'International Tables Vol C Tables 4.2.6.8 and 6.1.1.4'
    'O' 'O' 0.0106 0.0060
                         'International Tables Vol C Tables 4.2.6.8 and 6.1.1.4'
    'Cl' 'Cl' 0.1484 0.1585
                         'International Tables Vol C Tables 4.2.6.8 and 6.1.1.4'
_computing_data_collection     'CAD-4 Software (Enraf--Nonius, 1989)'
_computing_cell_refinement     'CAD-4 Software (Enraf--Nonius, 1989)'
_computing_data_reduction     'XCAD4 (Harms & Wocadlo, 1995)'
_computing_structure_solution     'SHELXS97 (Sheldrick, 2008)'
_computing_structure_refinement     'SHELXL97 (Sheldrick, 2008)'
_computing_molecular_graphics     'SHELXTL (Sheldrick, 2008)'
_computing_publication_material     'SHELXTL (Sheldrick, 2008)'
loop_
    _atom_site_type_symbol
    _atom_site_label
    _atom_site_fract_x
    _atom_site_fract_y
    _atom_site_fract_z
    _atom_site_U_iso_or_equiv
    _atom_site_adp_type
    _atom_site_calc_flag
    _atom_site_refinement_flags
    _atom_site_occupancy
    _atom_site_symmetry_multiplicity
    _atom_site_disorder_assembly
    _atom_site_disorder_group
    Cl Cl 0.1469(2) 0.07595(14) 0.50514(8) 0.0890(5) Uani d . 1 1 . .
    C C1 0.4016(7) 0.1919(4) 0.3221(2) 0.0511(11) Uani d . 1 1 . .
    C C2 0.4933(8) 0.0669(5) 0.3522(2) 0.0642(12) Uani d . 1 1 . .
    H H2A 0.6522 0.0747 0.3689 0.077 Uiso calc R 1 1 . .
    H H2B 0.4221 0.0456 0.3939 0.077 Uiso calc R 1 1 . .
    C C3 0.4563(11) -0.0354(5) 0.2971(3) 0.0810(17) Uani d . 1 1 . .
    H H3A 0.2973 -0.0480 0.2826 0.097 Uiso calc R 1 1 . .
    H H3B 0.5197 -0.1103 0.3191 0.097 Uiso calc R 1 1 . .
    C C4 0.5646(9) -0.0053(4) 0.2303(3) 0.0669(14) Uani d . 1 1 . .
    H H4A 0.5429 -0.0730 0.1963 0.080 Uiso calc R 1 1 . .
    H H4B 0.7239 0.0056 0.2449 0.080 Uiso calc R 1 1 . .
    C C5 0.4646(7) 0.1118(4) 0.1920(3) 0.0554(12) Uani d . 1 1 . .
    C C6 0.5008(8) 0.2166(4) 0.2491(2) 0.0567(11) Uani d . 1 1 . .
    H H6A 0.6628 0.2228 0.2635 0.068 Uiso calc R 1 1 . .
    C C7 0.5873(8) 0.1477(5) 0.1286(3) 0.0652(13) Uani d . 1 1 . .
    C C8 0.6409(8) 0.2667(5) 0.1122(3) 0.0654(13) Uani d . 1 1 . .
    C C9 0.5920(11) 0.3702(5) 0.1597(3) 0.0817(17) Uani d . 1 1 . .
    H H9A 0.5321 0.4376 0.1290 0.098 Uiso calc R 1 1 . .
    H H9B 0.7310 0.3974 0.1881 0.098 Uiso calc R 1 1 . .
    C C10 0.4279(9) 0.3391(5) 0.2118(3) 0.0700(14) Uani d . 1 1 . .
    H H10A 0.2779 0.3322 0.1851 0.084 Uiso calc R 1 1 . .
    H H10B 0.4284 0.4028 0.2481 0.084 Uiso calc R 1 1 . .
    C C11 0.6423(9) 0.0552(5) 0.0795(3) 0.0705(14) Uani d . 1 1 . .
    H H11A 0.6097 -0.0259 0.0881 0.085 Uiso calc R 1 1 . .
    C C12 0.7413(8) 0.0836(6) 0.0204(3) 0.0741(14) Uani d . 1 1 . .
    H H12A 0.7769 0.0214 -0.0099 0.089 Uiso calc R 1 1 . .
    C C13 0.7905(9) 0.2049(6) 0.0044(3) 0.0745(15) Uani d . 1 1 . .
    C C14 0.7355(9) 0.2915(5) 0.0515(3) 0.0710(14) Uani d . 1 1 . .
    H H14A 0.7643 0.3726 0.0416 0.085 Uiso calc R 1 1 . .
    C C15 0.2191(8) 0.0887(6) 0.1565(3) 0.0806(15) Uani d . 1 1 . .
    H H15A 0.2172 0.0378 0.1144 0.121 Uiso calc R 1 1 . .
    H H15B 0.1484 0.1652 0.1423 0.121 Uiso calc R 1 1 . .
    H H15C 0.1400 0.0490 0.1911 0.121 Uiso calc R 1 1 . .
    C C16 0.1456(8) 0.1985(5) 0.3140(3) 0.0741(14) Uani d . 1 1 . .
    H H16A 0.1003 0.1992 0.3614 0.111 Uiso calc R 1 1 . .
    H H16B 0.0821 0.1287 0.2872 0.111 Uiso calc R 1 1 . .
    H H16C 0.0945 0.2716 0.2882 0.111 Uiso calc R 1 1 . .
    C C17 0.5076(9) 0.2897(4) 0.3771(2) 0.0643(13) Uani d . 1 1 . .
    H H17A 0.6689 0.2834 0.3819 0.077 Uiso calc R 1 1 . .
    H H17B 0.4655 0.3699 0.3577 0.077 Uiso calc R 1 1 . .
    N N 0.4394(6) 0.2782(3) 0.4510(2) 0.0579(10) Uani d . 1 1 . .
    H H0B 0.3563 0.2090 0.4508 0.069 Uiso calc R 1 1 . .
    C C18 0.6406(8) 0.2623(6) 0.5085(3) 0.0756(15) Uani d . 1 1 . .
    H H18A 0.5928 0.2483 0.5549 0.113 Uiso calc R 1 1 . .
    H H18B 0.7308 0.3346 0.5111 0.113 Uiso calc R 1 1 . .
    H H18C 0.7265 0.1937 0.4963 0.113 Uiso calc R 1 1 . .
    C C19 0.3003(9) 0.3800(5) 0.4710(3) 0.0760(15) Uani d . 1 1 . .
    H H19A 0.1697 0.3878 0.4349 0.114 Uiso calc R 1 1 . .
    H H19B 0.3847 0.4544 0.4733 0.114 Uiso calc R 1 1 . .
    H H19C 0.2561 0.3640 0.5176 0.114 Uiso calc R 1 1 . .
    C C20 0.9025(11) 0.2391(7) -0.0617(3) 0.0890(18) Uani d . 1 1 . .
    H H20A 0.9040 0.3285 -0.0630 0.107 Uiso calc R 1 1 . .
    C C21 0.7518(13) 0.1982(8) -0.1330(4) 0.124(3) Uani d . 1 1 . .
    H H21A 0.8099 0.2308 -0.1744 0.186 Uiso calc R 1 1 . .
    H H21B 0.6026 0.2277 -0.1330 0.186 Uiso calc R 1 1 . .
    H H21C 0.7499 0.1107 -0.1357 0.186 Uiso calc R 1 1 . .
    C C22 1.1396(12) 0.2007(9) -0.0568(4) 0.136(3) Uani d . 1 1 . .
    H H22A 1.2276 0.2417 -0.0167 0.204 Uiso calc R 1 1 . .
    H H22B 1.1939 0.2214 -0.1013 0.204 Uiso calc R 1 1 . .
    H H22C 1.1503 0.1141 -0.0494 0.204 Uiso calc R 1 1 . .
    O O 0.1487(19) 0.0080(8) 0.6670(5) 0.246(5) Uani d . 1 1 . .
    H H0A 0.1446 0.0264 0.6239 0.295 Uiso calc R 1 1 . .
    C C23 0.117(4) 0.2011(17) 0.6937(7) 0.332(14) Uani d D 1 1 . .
    H H23A 0.0267 0.2620 0.7123 0.498 Uiso calc R 1 1 . .
    H H23B 0.1269 0.2182 0.6436 0.498 Uiso calc R 1 1 . .
    H H23C 0.2642 0.2020 0.7216 0.498 Uiso calc R 1 1 . .
    C C24 0.022(3) 0.0876(13) 0.6992(7) 0.255(8) Uani d D 1 1 . .
    H H24B 0.0224 0.0660 0.7499 0.306 Uiso calc R 1 1 . .
    H H24A -0.1309 0.0870 0.6744 0.306 Uiso calc R 1 1 . .
loop_
    _atom_site_aniso_label
    _atom_site_aniso_U_11
    _atom_site_aniso_U_22
    _atom_site_aniso_U_33
    _atom_site_aniso_U_12
    _atom_site_aniso_U_13
    _atom_site_aniso_U_23
    Cl 0.0935(10) 0.0739(8) 0.1121(11) -0.0040(8) 0.0564(9) 0.0053(9)
    C1 0.044(2) 0.047(3) 0.063(3) 0.003(2) 0.013(2) -0.001(2)
    C2 0.069(3) 0.062(3) 0.065(3) 0.017(3) 0.021(2) 0.015(3)
    C3 0.108(5) 0.055(3) 0.083(4) 0.004(3) 0.022(4) 0.001(3)
    C4 0.083(4) 0.055(3) 0.066(3) 0.006(3) 0.021(3) -0.006(2)
    C5 0.052(3) 0.055(3) 0.059(3) 0.000(2) 0.007(2) -0.003(2)
    C6 0.070(3) 0.050(2) 0.052(2) 0.009(2) 0.015(2) 0.005(2)
    C7 0.062(3) 0.072(3) 0.061(3) 0.010(3) 0.008(3) 0.003(3)
    C8 0.073(3) 0.064(3) 0.062(3) 0.010(3) 0.020(3) 0.013(3)
    C9 0.118(5) 0.062(3) 0.073(3) 0.006(3) 0.039(3) 0.011(3)
    C10 0.077(4) 0.064(3) 0.070(3) 0.017(3) 0.015(3) 0.007(3)
    C11 0.087(4) 0.061(3) 0.067(3) 0.001(3) 0.023(3) -0.004(3)
    C12 0.070(3) 0.089(4) 0.061(3) 0.007(4) 0.006(3) -0.013(3)
    C13 0.068(3) 0.088(4) 0.068(3) 0.003(3) 0.011(3) 0.020(3)
    C14 0.077(4) 0.071(3) 0.067(3) -0.003(3) 0.016(3) 0.005(3)
    C15 0.071(3) 0.093(4) 0.076(3) -0.015(3) 0.007(3) -0.008(3)
    C16 0.053(3) 0.084(4) 0.084(3) 0.005(3) 0.007(3) -0.007(3)
    C17 0.078(3) 0.060(3) 0.061(3) -0.013(3) 0.028(3) 0.004(2)
    N 0.053(2) 0.052(2) 0.070(2) 0.0007(18) 0.015(2) -0.0016(19)
    C18 0.067(3) 0.087(4) 0.070(3) 0.009(3) 0.000(3) 0.008(3)
    C19 0.070(4) 0.070(3) 0.091(4) 0.016(3) 0.022(3) -0.015(3)
    C20 0.094(4) 0.109(5) 0.069(3) 0.006(4) 0.026(3) 0.020(3)
    C21 0.113(5) 0.172(8) 0.081(4) -0.020(5) -0.001(4) 0.028(5)
    C22 0.099(5) 0.192(9) 0.124(6) 0.007(6) 0.043(5) 0.050(6)
    O 0.380(14) 0.188(7) 0.170(7) 0.130(8) 0.042(8) 0.004(6)
    C23 0.54(3) 0.29(2) 0.171(12) -0.32(2) 0.062(15) -0.073(12)
    C24 0.45(3) 0.182(13) 0.162(10) 0.083(18) 0.139(14) 0.020(10)
_geom_special_details
;
 All esds (except the esd in the dihedral angle between two l.s. planes)
 are estimated using the full covariance matrix.  The cell esds are taken
 into account individually in the estimation of esds in distances, angles
 and torsion angles; correlations between esds in cell parameters are only
 used when they are defined by crystal symmetry.  An approximate (isotropic)
 treatment of cell esds is used for estimating esds involving l.s. planes.
;
loop_
    _geom_bond_atom_site_label_1
    _geom_bond_atom_site_label_2
    _geom_bond_site_symmetry_2
    _geom_bond_distance
    _geom_bond_publ_flag
    C1 C16 . 1.537(6) ?
    C1 C2 . 1.551(6) ?
    C1 C17 . 1.551(6) ?
    C1 C6 . 1.585(6) ?
    C2 C3 . 1.511(7) ?
    C2 H2A . 0.9700 ?
    C2 H2B . 0.9700 ?
    C3 C4 . 1.523(7) ?
    C3 H3A . 0.9700 ?
    C3 H3B . 0.9700 ?
    C4 C5 . 1.547(6) ?
    C4 H4A . 0.9700 ?
    C4 H4B . 0.9700 ?
    C5 C7 . 1.533(7) ?
    C5 C15 . 1.554(6) ?
    C5 C6 . 1.556(6) ?
    C6 C10 . 1.544(6) ?
    C6 H6A . 0.9800 ?
    C7 C8 . 1.390(7) ?
    C7 C11 . 1.436(7) ?
    C8 C14 . 1.365(7) ?
    C8 C9 . 1.494(7) ?
    C9 C10 . 1.524(7) ?
    C9 H9A . 0.9700 ?
    C9 H9B . 0.9700 ?
    C10 H10A . 0.9700 ?
    C10 H10B . 0.9700 ?
    C11 C12 . 1.361(7) ?
    C11 H11A . 0.9300 ?
    C12 C13 . 1.404(8) ?
    C12 H12A . 0.9300 ?
    C13 C14 . 1.365(7) ?
    C13 C20 . 1.534(7) ?
    C14 H14A . 0.9300 ?
    C15 H15A . 0.9600 ?
    C15 H15B . 0.9600 ?
    C15 H15C . 0.9600 ?
    C16 H16A . 0.9600 ?
    C16 H16B . 0.9600 ?
    C16 H16C . 0.9600 ?
    C17 N . 1.496(5) ?
    C17 H17A . 0.9700 ?
    C17 H17B . 0.9700 ?
    N C19 . 1.479(6) ?
    N C18 . 1.505(6) ?
    N H0B . 0.9100 ?
    C18 H18A . 0.9600 ?
    C18 H18B . 0.9600 ?
    C18 H18C . 0.9600 ?
    C19 H19A . 0.9600 ?
    C19 H19B . 0.9600 ?
    C19 H19C . 0.9600 ?
    C20 C22 . 1.486(9) ?
    C20 C21 . 1.557(9) ?
    C20 H20A . 0.9800 ?
    C21 H21A . 0.9600 ?
    C21 H21B . 0.9600 ?
    C21 H21C . 0.9600 ?
    C22 H22A . 0.9600 ?
    C22 H22B . 0.9600 ?
    C22 H22C . 0.9600 ?
    O C24 . 1.358(13) ?
    O H0A . 0.8200 ?
    C23 C24 . 1.382(13) ?
    C23 H23A . 0.9600 ?
    C23 H23B . 0.9600 ?
    C23 H23C . 0.9600 ?
    C24 H24B . 0.9700 ?
    C24 H24A . 0.9700 ?
loop_
    _geom_angle_atom_site_label_1
    _geom_angle_atom_site_label_2
    _geom_angle_atom_site_label_3
    _geom_angle_site_symmetry_1
    _geom_angle_site_symmetry_3
    _geom_angle
    _geom_angle_publ_flag
    C16 C1 C2 . . 112.2(4) ?
    C16 C1 C17 . . 110.1(4) ?
    C2 C1 C17 . . 106.4(4) ?
    C16 C1 C6 . . 114.5(4) ?
    C2 C1 C6 . . 107.3(3) ?
    C17 C1 C6 . . 105.8(3) ?
    C3 C2 C1 . . 113.8(4) ?
    C3 C2 H2A . . 108.8 ?
    C1 C2 H2A . . 108.8 ?
    C3 C2 H2B . . 108.8 ?
    C1 C2 H2B . . 108.8 ?
    H2A C2 H2B . . 107.7 ?
    C2 C3 C4 . . 110.5(4) ?
    C2 C3 H3A . . 109.5 ?
    C4 C3 H3A . . 109.5 ?
    C2 C3 H3B . . 109.5 ?
    C4 C3 H3B . . 109.5 ?
    H3A C3 H3B . . 108.1 ?
    C3 C4 C5 . . 111.6(4) ?
    C3 C4 H4A . . 109.3 ?
    C5 C4 H4A . . 109.3 ?
    C3 C4 H4B . . 109.3 ?
    C5 C4 H4B . . 109.3 ?
    H4A C4 H4B . . 108.0 ?
    C7 C5 C4 . . 111.3(4) ?
    C7 C5 C15 . . 105.1(4) ?
    C4 C5 C15 . . 110.1(4) ?
    C7 C5 C6 . . 107.3(4) ?
    C4 C5 C6 . . 107.1(4) ?
    C15 C5 C6 . . 115.9(4) ?
    C10 C6 C5 . . 109.6(4) ?
    C10 C6 C1 . . 114.3(4) ?
    C5 C6 C1 . . 115.0(4) ?
    C10 C6 H6A . . 105.7 ?
    C5 C6 H6A . . 105.7 ?
    C1 C6 H6A . . 105.7 ?
    C8 C7 C11 . . 116.1(5) ?
    C8 C7 C5 . . 124.4(4) ?
    C11 C7 C5 . . 119.5(4) ?
    C14 C8 C7 . . 120.6(5) ?
    C14 C8 C9 . . 118.7(5) ?
    C7 C8 C9 . . 120.7(4) ?
    C8 C9 C10 . . 114.2(5) ?
    C8 C9 H9A . . 108.7 ?
    C10 C9 H9A . . 108.7 ?
    C8 C9 H9B . . 108.7 ?
    C10 C9 H9B . . 108.7 ?
    H9A C9 H9B . . 107.6 ?
    C9 C10 C6 . . 108.0(4) ?
    C9 C10 H10A . . 110.1 ?
    C6 C10 H10A . . 110.1 ?
    C9 C10 H10B . . 110.1 ?
    C6 C10 H10B . . 110.1 ?
    H10A C10 H10B . . 108.4 ?
    C12 C11 C7 . . 121.5(5) ?
    C12 C11 H11A . . 119.3 ?
    C7 C11 H11A . . 119.3 ?
    C11 C12 C13 . . 121.3(5) ?
    C11 C12 H12A . . 119.3 ?
    C13 C12 H12A . . 119.3 ?
    C14 C13 C12 . . 116.3(5) ?
    C14 C13 C20 . . 121.4(5) ?
    C12 C13 C20 . . 122.3(5) ?
    C8 C14 C13 . . 124.2(5) ?
    C8 C14 H14A . . 117.9 ?
    C13 C14 H14A . . 117.9 ?
    C5 C15 H15A . . 109.5 ?
    C5 C15 H15B . . 109.5 ?
    H15A C15 H15B . . 109.5 ?
    C5 C15 H15C . . 109.5 ?
    H15A C15 H15C . . 109.5 ?
    H15B C15 H15C . . 109.5 ?
    C1 C16 H16A . . 109.5 ?
    C1 C16 H16B . . 109.5 ?
    H16A C16 H16B . . 109.5 ?
    C1 C16 H16C . . 109.5 ?
    H16A C16 H16C . . 109.5 ?
    H16B C16 H16C . . 109.5 ?
    N C17 C1 . . 113.7(4) ?
    N C17 H17A . . 108.8 ?
    C1 C17 H17A . . 108.8 ?
    N C17 H17B . . 108.8 ?
    C1 C17 H17B . . 108.8 ?
    H17A C17 H17B . . 107.7 ?
    C19 N C17 . . 114.3(4) ?
    C19 N C18 . . 109.9(4) ?
    C17 N C18 . . 110.8(4) ?
    C19 N H0B . . 107.1 ?
    C17 N H0B . . 107.1 ?
    C18 N H0B . . 107.1 ?
    N C18 H18A . . 109.5 ?
    N C18 H18B . . 109.5 ?
    H18A C18 H18B . . 109.5 ?
    N C18 H18C . . 109.5 ?
    H18A C18 H18C . . 109.5 ?
    H18B C18 H18C . . 109.5 ?
    N C19 H19A . . 109.5 ?
    N C19 H19B . . 109.5 ?
    H19A C19 H19B . . 109.5 ?
    N C19 H19C . . 109.5 ?
    H19A C19 H19C . . 109.5 ?
    H19B C19 H19C . . 109.5 ?
    C22 C20 C13 . . 114.9(5) ?
    C22 C20 C21 . . 114.0(6) ?
    C13 C20 C21 . . 109.6(5) ?
    C22 C20 H20A . . 105.8 ?
    C13 C20 H20A . . 105.8 ?
    C21 C20 H20A . . 105.8 ?
    C20 C21 H21A . . 109.5 ?
    C20 C21 H21B . . 109.5 ?
    H21A C21 H21B . . 109.5 ?
    C20 C21 H21C . . 109.5 ?
    H21A C21 H21C . . 109.5 ?
    H21B C21 H21C . . 109.5 ?
    C20 C22 H22A . . 109.5 ?
    C20 C22 H22B . . 109.5 ?
    H22A C22 H22B . . 109.5 ?
    C20 C22 H22C . . 109.5 ?
    H22A C22 H22C . . 109.5 ?
    H22B C22 H22C . . 109.5 ?
    C24 O H0A . . 109.5 ?
    C24 C23 H23A . . 109.5 ?
    C24 C23 H23B . . 109.5 ?
    H23A C23 H23B . . 109.5 ?
    C24 C23 H23C . . 109.5 ?
    H23A C23 H23C . . 109.5 ?
    H23B C23 H23C . . 109.5 ?
    O C24 C23 . . 106.1(17) ?
    O C24 H24B . . 110.5 ?
    C23 C24 H24B . . 110.5 ?
    O C24 H24A . . 110.5 ?
    C23 C24 H24A . . 110.5 ?
    H24B C24 H24A . . 108.7 ?
loop_
    _geom_torsion_atom_site_label_1
    _geom_torsion_atom_site_label_2
    _geom_torsion_atom_site_label_3
    _geom_torsion_atom_site_label_4
    _geom_torsion_site_symmetry_1
    _geom_torsion_site_symmetry_2
    _geom_torsion_site_symmetry_3
    _geom_torsion_site_symmetry_4
    _geom_torsion
    _geom_torsion_publ_flag
    C16 C1 C2 C3 . . . . 74.3(5) ?
    C17 C1 C2 C3 . . . . -165.2(4) ?
    C6 C1 C2 C3 . . . . -52.3(5) ?
    C1 C2 C3 C4 . . . . 58.2(6) ?
    C2 C3 C4 C5 . . . . -60.7(6) ?
    C3 C4 C5 C7 . . . . 175.3(4) ?
    C3 C4 C5 C15 . . . . -68.6(5) ?
    C3 C4 C5 C6 . . . . 58.2(5) ?
    C7 C5 C6 C10 . . . . 54.1(5) ?
    C4 C5 C6 C10 . . . . 173.8(4) ?
    C15 C5 C6 C10 . . . . -63.0(5) ?
    C7 C5 C6 C1 . . . . -175.4(4) ?
    C4 C5 C6 C1 . . . . -55.8(5) ?
    C15 C5 C6 C1 . . . . 67.5(5) ?
    C16 C1 C6 C10 . . . . 55.3(5) ?
    C2 C1 C6 C10 . . . . -179.4(4) ?
    C17 C1 C6 C10 . . . . -66.1(5) ?
    C16 C1 C6 C5 . . . . -72.8(5) ?
    C2 C1 C6 C5 . . . . 52.5(5) ?
    C17 C1 C6 C5 . . . . 165.8(4) ?
    C4 C5 C7 C8 . . . . -139.8(5) ?
    C15 C5 C7 C8 . . . . 101.1(6) ?
    C6 C5 C7 C8 . . . . -22.8(6) ?
    C4 C5 C7 C11 . . . . 43.9(6) ?
    C15 C5 C7 C11 . . . . -75.3(5) ?
    C6 C5 C7 C11 . . . . 160.8(4) ?
    C11 C7 C8 C14 . . . . 1.5(7) ?
    C5 C7 C8 C14 . . . . -175.0(5) ?
    C11 C7 C8 C9 . . . . -179.8(5) ?
    C5 C7 C8 C9 . . . . 3.7(8) ?
    C14 C8 C9 C10 . . . . 162.8(5) ?
    C7 C8 C9 C10 . . . . -16.0(7) ?
    C8 C9 C10 C6 . . . . 47.1(6) ?
    C5 C6 C10 C9 . . . . -68.4(5) ?
    C1 C6 C10 C9 . . . . 160.8(4) ?
    C8 C7 C11 C12 . . . . 0.0(7) ?
    C5 C7 C11 C12 . . . . 176.7(4) ?
    C7 C11 C12 C13 . . . . -1.0(8) ?
    C11 C12 C13 C14 . . . . 0.5(7) ?
    C11 C12 C13 C20 . . . . 179.8(5) ?
    C7 C8 C14 C13 . . . . -2.1(8) ?
    C9 C8 C14 C13 . . . . 179.1(5) ?
    C12 C13 C14 C8 . . . . 1.0(8) ?
    C20 C13 C14 C8 . . . . -178.3(5) ?
    C16 C1 C17 N . . . . 57.9(5) ?
    C2 C1 C17 N . . . . -64.0(5) ?
    C6 C1 C17 N . . . . -178.0(4) ?
    C1 C17 N C19 . . . . -113.0(5) ?
    C1 C17 N C18 . . . . 122.1(4) ?
    C14 C13 C20 C22 . . . . 110.1(7) ?
    C12 C13 C20 C22 . . . . -69.2(8) ?
    C14 C13 C20 C21 . . . . -120.0(6) ?
    C12 C13 C20 C21 . . . . 60.8(8) ?
loop_
    _geom_hbond_atom_site_label_D
    _geom_hbond_atom_site_label_H
    _geom_hbond_atom_site_label_A
    _geom_hbond_site_symmetry_A
    _geom_hbond_distance_DH
    _geom_hbond_distance_HA
    _geom_hbond_distance_DA
    _geom_hbond_angle_DHA
    N H0B Cl . 0.91 2.27 3.097(4) 151.7
    O H0A Cl . 0.82 2.27 3.092(9) 177.9
    C18 H18B Cl 2_656 0.96 2.78 3.694(6) 160.2
    C18 H18C Cl 1_655 0.96 2.84 3.693(6) 148.9
    C2 H2B Cl . 0.97 2.86 3.775(5) 157.7
_iucr_refine_instructions_details
;
TITL I in P2(1)  (qk2059)
CELL 0.71073   6.0560  10.9630  18.5540  90.000  98.620  90.000
ZERR    2.00   0.0012   0.0022   0.0037   0.000   0.030   0.000
LATT -1
SYMM -X, 0.5+Y, -Z
SFAC C H N O CL
UNIT 48 84 2 2 2
SIZE .3 .2 .1
TEMP 20
ACTA
L.S. 10
BOND $H
CONF
FMAP 2
PLAN 10
htab
htab n cl
htab o cl
eqiv $1 1-x,1/2+y,1-z
htab c18 cl_$1
eqiv $2 1+x,y,z
htab c18 cl_$2
htab c2 cl
DFIX 1.50 .02 C23 C24
WGHT    0.080000    0.500000
FVAR       1.00454
CL    5    0.146937    0.075949    0.505141    11.00000    0.09349    0.07392 =
         0.11214    0.00531    0.05643   -0.00401
C1    1    0.401615    0.191911    0.322055    11.00000    0.04431    0.04707 =
         0.06340   -0.00081    0.01280    0.00302
C2    1    0.493312    0.066919    0.352157    11.00000    0.06906    0.06180 =
         0.06510    0.01527    0.02069    0.01749
AFIX  23
H2A   2    0.652245    0.074730    0.368946    11.00000   -1.20000
H2B   2    0.422061    0.045620    0.393905    11.00000   -1.20000
AFIX   0
C3    1    0.456291   -0.035426    0.297126    11.00000    0.10781    0.05463 =
         0.08297    0.00112    0.02233    0.00362
AFIX  23
H3A   2    0.297325   -0.048026    0.282563    11.00000   -1.20000
H3B   2    0.519717   -0.110290    0.319136    11.00000   -1.20000
AFIX   0
C4    1    0.564581   -0.005297    0.230299    11.00000    0.08292    0.05460 =
         0.06621   -0.00620    0.02086    0.00581
AFIX  23
H4A   2    0.542917   -0.072986    0.196304    11.00000   -1.20000
H4B   2    0.723942    0.005625    0.244931    11.00000   -1.20000
AFIX   0
C5    1    0.464619    0.111839    0.191959    11.00000    0.05165    0.05472 =
         0.05937   -0.00334    0.00721    0.00004
C6    1    0.500776    0.216643    0.249062    11.00000    0.06998    0.04997 =
         0.05205    0.00519    0.01484    0.00911
AFIX  13
H6A   2    0.662803    0.222799    0.263512    11.00000   -1.20000
AFIX   0
C7    1    0.587309    0.147657    0.128630    11.00000    0.06232    0.07198 =
         0.06093    0.00320    0.00756    0.00961
C8    1    0.640918    0.266696    0.112206    11.00000    0.07286    0.06391 =
         0.06223    0.01268    0.01951    0.01021
C9    1    0.592019    0.370217    0.159748    11.00000    0.11767    0.06169 =
         0.07317    0.01141    0.03903    0.00639
AFIX  23
H9A   2    0.532063    0.437585    0.128988    11.00000   -1.20000
H9B   2    0.730984    0.397406    0.188087    11.00000   -1.20000
AFIX   0
C10   1    0.427867    0.339087    0.211756    11.00000    0.07735    0.06390 =
         0.06981    0.00701    0.01496    0.01682
AFIX  23
H10A  2    0.277913    0.332165    0.185064    11.00000   -1.20000
H10B  2    0.428385    0.402800    0.248057    11.00000   -1.20000
AFIX   0
C11   1    0.642340    0.055225    0.079456    11.00000    0.08718    0.06090 =
         0.06693   -0.00374    0.02270    0.00147
AFIX  43
H11A  2    0.609662   -0.025862    0.088138    11.00000   -1.20000
AFIX   0
C12   1    0.741252    0.083629    0.020428    11.00000    0.07012    0.08937 =
         0.06148   -0.01291    0.00560    0.00684
AFIX  43
H12A  2    0.776930    0.021449   -0.009921    11.00000   -1.20000
AFIX   0
C13   1    0.790542    0.204903    0.004406    11.00000    0.06828    0.08761 =
         0.06784    0.01959    0.01122    0.00306
C14   1    0.735508    0.291483    0.051488    11.00000    0.07743    0.07057 =
         0.06650    0.00543    0.01593   -0.00284
AFIX  43
H14A  2    0.764288    0.372614    0.041578    11.00000   -1.20000
AFIX   0
C15   1    0.219127    0.088730    0.156544    11.00000    0.07133    0.09335 =
         0.07605   -0.00771    0.00745   -0.01455
AFIX 137
H15A  2    0.217242    0.037771    0.114379    11.00000   -1.50000
H15B  2    0.148394    0.165167    0.142301    11.00000   -1.50000
H15C  2    0.140042    0.048973    0.191067    11.00000   -1.50000
AFIX   0
C16   1    0.145609    0.198473    0.313961    11.00000    0.05338    0.08369 =
         0.08422   -0.00736    0.00690    0.00453
AFIX 137
H16A  2    0.100341    0.199219    0.361380    11.00000   -1.50000
H16B  2    0.082109    0.128731    0.287210    11.00000   -1.50000
H16C  2    0.094452    0.271567    0.288236    11.00000   -1.50000
AFIX   0
C17   1    0.507602    0.289680    0.377083    11.00000    0.07832    0.05953 =
         0.06054    0.00356    0.02849   -0.01276
AFIX  23
H17A  2    0.668906    0.283387    0.381869    11.00000   -1.20000
H17B  2    0.465454    0.369928    0.357705    11.00000   -1.20000
AFIX   0
N     3    0.439392    0.278192    0.451024    11.00000    0.05325    0.05223 =
         0.07008   -0.00157    0.01532    0.00068
AFIX  13
H0B   2    0.356278    0.209006    0.450816    11.00000   -1.20000
AFIX   0
C18   1    0.640562    0.262268    0.508547    11.00000    0.06654    0.08713 =
         0.07002    0.00769    0.00039    0.00896
AFIX 137
H18A  2    0.592788    0.248302    0.554906    11.00000   -1.50000
H18B  2    0.730765    0.334593    0.511092    11.00000   -1.50000
H18C  2    0.726481    0.193749    0.496342    11.00000   -1.50000
AFIX   0
C19   1    0.300255    0.380044    0.470976    11.00000    0.07045    0.06991 =
         0.09091   -0.01544    0.02226    0.01558
AFIX 137
H19A  2    0.169708    0.387844    0.434908    11.00000   -1.50000
H19B  2    0.384661    0.454434    0.473334    11.00000   -1.50000
H19C  2    0.256083    0.363965    0.517638    11.00000   -1.50000
AFIX   0
C20   1    0.902464    0.239131   -0.061660    11.00000    0.09385    0.10855 =
         0.06901    0.01980    0.02640    0.00632
AFIX  13
H20A  2    0.903971    0.328485   -0.063044    11.00000   -1.20000
AFIX   0
C21   1    0.751782    0.198173   -0.133024    11.00000    0.11344    0.17243 =
         0.08096    0.02781   -0.00105   -0.01963
AFIX 137
H21A  2    0.809945    0.230838   -0.174363    11.00000   -1.50000
H21B  2    0.602581    0.227708   -0.132957    11.00000   -1.50000
H21C  2    0.749934    0.110724   -0.135742    11.00000   -1.50000
AFIX   0
C22   1    1.139562    0.200663   -0.056836    11.00000    0.09890    0.19218 =
         0.12427    0.04952    0.04284    0.00738
AFIX 137
H22A  2    1.227646    0.241676   -0.016724    11.00000   -1.50000
H22B  2    1.193855    0.221378   -0.101300    11.00000   -1.50000
H22C  2    1.150329    0.114086   -0.049367    11.00000   -1.50000
AFIX   0
O     4    0.148718    0.008026    0.666963    11.00000    0.37983    0.18791 =
         0.17000    0.00373    0.04188    0.12968
AFIX  83
H0A   2    0.144632    0.026442    0.623948    11.00000   -1.20000
AFIX   0
C23   1    0.117218    0.201136    0.693730    11.00000    0.54147    0.28672 =
         0.17127   -0.07276    0.06197   -0.32110
AFIX  33
H23A  2    0.026679    0.262032    0.712296    11.00000   -1.50000
H23B  2    0.126892    0.218236    0.643555    11.00000   -1.50000
H23C  2    0.264220    0.202025    0.721569    11.00000   -1.50000
AFIX   0
C24   1    0.022021    0.087597    0.699155    11.00000    0.45089    0.18162 =
         0.16163    0.01999    0.13932    0.08304
AFIX  23
H24B  2    0.022391    0.065980    0.749869    11.00000   -1.20000
H24A  2   -0.130918    0.087043    0.674436    11.00000   -1.20000
HKLF 4
REM  X1 in P2(1)  qk2059
REM R1 =  0.0735 for   2605 Fo > 4sig(Fo)  and  0.1174 for all   4476 data
REM    250 parameters refined using      2 restraints
END
WGHT      0.1146      0.0000
REM Highest difference peak  0.268,  deepest hole -0.204,  1-sigma level  0.046
Q1    1   0.0042  0.2119  0.6798  11.00000  0.05    0.27
Q2    1   0.3625  0.1283  0.6585  11.00000  0.05    0.24
Q3    1   0.1101  0.2069  0.4043  11.00000  0.05    0.21
Q4    1   0.2135  0.1318  0.7107  11.00000  0.05    0.18
Q5    1   1.0738  0.0723 -0.0758  11.00000  0.05    0.18
Q6    1   0.1243  0.2566  0.6265  11.00000  0.05    0.16
Q7    1   1.2225  0.3454 -0.0548  11.00000  0.05    0.16
Q8    1   0.1317 -0.1231  0.6290  11.00000  0.05    0.15
Q9    1   0.1613 -0.1073  0.6416  11.00000  0.05    0.15
Q10   1   0.1625  0.0390  0.0792  11.00000  0.05    0.15
;
data_global
_journal_date_recd_electronic     2013-04-25
_journal_date_accepted     2013-05-20
_journal_name_full     'Acta Crystallographica, Section E'
_journal_year     2013
_journal_volume     69
_journal_issue      6
_journal_page_first     o959
_journal_page_last     o959
_journal_paper_category     QO
_journal_paper_doi     10.1107/S1600536813013846
_journal_coeditor_code     QK2059
_publ_contact_author_name     'Dr. Xiao-Ping Rao'
_publ_contact_author_address
;
Institute of Chemical Industry of Forest Products
Chinese Academy of Forestry,
Key Lab. of Biomass Energy and Material, Jiangsu Province,
National Engineering Lab. for Biomass Chemical Utilization,
Key and Lab. on Forest Chemical Engineering,SFA,
Nanjing, 210042
People's Republic of China
;
_publ_contact_author_email     rxping2001@163.com
_publ_contact_author_fax     '+86-25-85413445'
_publ_contact_author_phone     '+86-25-85482452'
_publ_section_title
;
<i>N</i>,<i>N</i>-Dimethyldehydroabietylammonium chloride ethanol monosolvate
;
loop_
    _publ_author_name
    _publ_author_address
    'Xiu-Zhi Huang'
;
Institute of Chemical Industry of Forest Products
Chinese Academy of Forestry,
Key Laboratory of Biomass Energy and Material, Jiangsu Province,
National Engineering Laboratory for Biomass Chemical Utilization,
Key Laboratory on Forest Chemical Engineering, SFA,
Nanjing 210042
People's Republic of China
;
    'Xiao-Ping Rao'
;
Institute of Chemical Industry of Forest Products
Chinese Academy of Forestry,
Key Laboratory of Biomass Energy and Material, Jiangsu Province,
National Engineering Laboratory for Biomass Chemical Utilization,
Key Laboratory on Forest Chemical Engineering, SFA,
Nanjing 210042
People's Republic of China
;
    'Yan-Jie Cui'
;
Institute of Chemical Industry of Forest Products
Chinese Academy of Forestry,
Key Laboratory of Biomass Energy and Material, Jiangsu Province,
National Engineering Laboratory for Biomass Chemical Utilization,
Key Laboratory on Forest Chemical Engineering, SFA,
Nanjing 210042
People's Republic of China
;
