# Supplementary material for: N,N-Di­methyl­dehydro­abietyl­ammonium chloride ethanol monosolvate
Source: Acta Crystallogr Sect E Struct Rep Online. 2013 May 25;69(Pt 6):o959. doi: 10.1107/S1600536813013846 (PMC3685098; doi:10.1107/S1600536813013846)
Supplement: Supplementary file 2 [file e-69-0o959-Isup2.hkl]

# 
# h,k,l, Fc-squared, Fo-squared, sigma(Fo-squared) and status flag 
# 
data_I
_shelx_title ' X1 in P2(1)  qk2059' 
_shelx_refln_list_code          4 
_shelx_F_calc_maximum      137.54 
_exptl_crystal_F_000       436.00 
_reflns_d_resolution_high  0.8278 
 
loop_ 
 _symmetry_equiv_pos_as_xyz 
 'x, y, z' 
 '-x, y+1/2, -z' 
 
_cell_length_a     6.0560 
_cell_length_b    10.9630 
_cell_length_c    18.5540 
_cell_angle_alpha  90.000 
_cell_angle_beta   98.620 
_cell_angle_gamma  90.000 
 
_shelx_F_squared_multiplier     1.000 
 
loop_ 
 _refln_index_h 
 _refln_index_k 
 _refln_index_l 
 _refln_F_squared_calc 
 _refln_F_squared_meas 
 _refln_F_squared_sigma 
 _refln_observed_status 
   1 -13   0        0.78        0.42      5.48 o 
   0 -12   0        2.64        2.84      7.03 o 
   1 -12   0       15.38       10.70      7.16 o 
   2 -12   0        2.15        1.32      5.96 o 
   3 -12   0        0.60        3.12      5.37 o 
   1 -11   0        1.72        3.70      6.67 o 
   2 -11   0       22.56       18.18      7.04 o 
   3 -11   0        4.85       12.89      6.04 o 
   4 -11   0        0.95        5.21      4.91 o 
   0 -10   0      187.71      177.68     12.83 o 
   1 -10   0        6.58        3.00      6.05 o 
   2 -10   0        3.05        6.56      6.46 o 
   3 -10   0       12.62        2.16      6.83 o 
   4 -10   0        5.54        8.16      5.95 o 
   1  -9   0       39.98       48.07      6.95 o 
   2  -9   0       15.68       14.24      6.50 o 
   3  -9   0       70.01       66.25      8.37 o 
   4  -9   0       13.54        4.60      6.34 o 
   5  -9   0        8.34       16.40      4.87 o 
   0  -8   0      149.64      185.75     10.57 o 
   1  -8   0       43.01       51.64      6.04 o 
   2  -8   0       20.31       18.58      5.17 o 
   3  -8   0      103.43       85.86      8.77 o 
   4  -8   0        2.32       14.96      5.27 o 
   5  -8   0        0.44        1.56      5.99 o 
   1  -7   0      135.19      141.21      7.22 o 
   2  -7   0       21.90       22.64      5.03 o 
   3  -7   0       37.06       39.85      6.63 o 
   4  -7   0        6.89        9.47      5.92 o 
   5  -7   0        8.64        7.93      6.04 o 
   6  -7   0        2.53        6.64      4.30 o 
   0  -6   0      689.84      726.41     13.07 o 
   1  -6   0      126.22      153.96      6.89 o 
   2  -6   0      109.63       96.18      6.51 o 
   3  -6   0       21.46       17.18      5.23 o 
   4  -6   0       17.26       13.63      5.90 o 
   5  -6   0       11.55       23.34      5.65 o 
   6  -6   0       10.52       12.21      5.33 o 
   1  -5   0       36.32       42.21      3.64 o 
   2  -5   0      234.32      251.17      8.36 o 
   3  -5   0       10.25       21.57      4.06 o 
   4  -5   0      116.04      111.83      8.43 o 
   5  -5   0        6.69        3.00      5.91 o 
   6  -5   0        0.73        1.51      5.51 o 
   0  -4   0     1106.46     1168.29      9.58 o 
   1  -4   0       33.44       30.55      3.03 o 
   2  -4   0       70.38       88.09      4.71 o 
   3  -4   0       10.76       14.13      3.49 o 
   4  -4   0       11.04        9.02      5.06 o 
   5  -4   0        8.68       16.44      5.71 o 
   6  -4   0        2.58        4.90      4.90 o 
   1  -3   0     1246.10     1264.32     11.11 o 
   2  -3   0      275.07      226.24      6.43 o 
   3  -3   0       35.72       46.57      4.13 o 
   4  -3   0        7.00        8.04      3.45 o 
   5  -3   0       27.31       47.78      6.29 o 
   6  -3   0        0.35        5.55      4.78 o 
   7  -3   0        1.82        4.04      4.04 o 
   0  -2   0     6976.66     7303.46     81.14 o 
   1  -2   0     1445.87     1410.16     10.16 o 
   2  -2   0      128.94      116.33      4.54 o 
   3  -2   0      478.87      515.67     10.60 o 
   4  -2   0       32.11       34.11      4.90 o 
   5  -2   0        4.97        4.82      4.20 o 
   6  -2   0        2.93        1.08      3.85 o 
   7  -2   0        0.18        0.00      2.69 o 
   1  -1   0      513.73      521.85      5.55 o 
   2  -1   0     2578.30     2616.53     16.79 o 
   3  -1   0      308.83      328.14      7.95 o 
   4  -1   0      185.60      160.59      6.68 o 
   5  -1   0       20.85        9.86      4.49 o 
   6  -1   0       26.68       25.89      6.71 o 
   7  -1   0        2.55        4.87      6.10 o 
   1   0   0     4727.91     4334.65      2.91 o 
   2   0   0        1.26        1.27      2.67 o 
   3   0   0     1079.48     1035.67      7.57 o 
   4   0   0       25.76       34.08      6.65 o 
   5   0   0        0.05        5.33      8.73 o 
   6   0   0        0.06        3.69     11.12 o 
   7   0   0        2.53        7.87     10.69 o 
   1   1   0      500.39      512.71      5.55 o 
   2   1   0     2583.94     2609.17     16.94 o 
   3   1   0      311.75      349.88      8.91 o 
   4   1   0      187.59      194.40      7.91 o 
   5   1   0       20.48       23.38      5.17 o 
   6   1   0       27.14       26.37      5.51 o 
   7   1   0        2.57        1.73      4.67 o 
   0   2   0     7069.17     7300.50     77.80 o 
   1   2   0     1453.21     1407.39      9.89 o 
   2   2   0      130.86      112.60      4.75 o 
   3   2   0      485.11      492.19     10.30 o 
   4   2   0       34.34       33.74      5.18 o 
   5   2   0        4.91        3.81      4.72 o 
   6   2   0        2.90       10.05      4.46 o 
   7   2   0        0.15        3.63      3.63 o 
   1   3   0     1253.48     1228.74     10.35 o 
   2   3   0      275.80      225.11      6.12 o 
   3   3   0       36.80       35.16      4.20 o 
   4   3   0        6.38        7.38      3.81 o 
   5   3   0       28.62       46.94      5.73 o 
   6   3   0        0.33        7.45      3.81 o 
   7   3   0        1.82        3.67      3.67 o 
   0   4   0     1080.07     1140.67      8.37 o 
   1   4   0       36.68       30.96      2.90 o 
   2   4   0       71.69       81.64      4.58 o 
   3   4   0       11.03       10.44      3.21 o 
   4   4   0       10.50        5.66      4.35 o 
   5   4   0        8.61       12.60      5.37 o 
   6   4   0        2.45        1.85      4.84 o 
   1   5   0       38.92       40.72      3.32 o 
   2   5   0      229.39      260.13      7.66 o 
   3   5   0       10.56       16.22      3.69 o 
   4   5   0      116.46      118.86      7.73 o 
   5   5   0        6.23        6.22      4.83 o 
   6   5   0        0.69        0.31      4.83 o 
   0   6   0      684.10      690.49     10.95 o 
   1   6   0      122.54      146.87      5.79 o 
   2   6   0      108.21      112.50      5.64 o 
   3   6   0       20.89       18.73      4.59 o 
   4   6   0       16.14       22.76      5.00 o 
   5   6   0       11.54       15.31      5.20 o 
   6   6   0       10.53       15.00      4.52 o 
   1   7   0      133.40      113.52      5.96 o 
   2   7   0       22.82       21.88      3.97 o 
   3   7   0       36.22       37.57      5.24 o 
   4   7   0        6.78       12.16      4.40 o 
   5   7   0        8.28       11.66      4.77 o 
   6   7   0        2.58        2.65      3.60 o 
   0   8   0      151.68      174.30      8.27 o 
   1   8   0       43.02       45.14      4.89 o 
   2   8   0       19.86       14.22      4.24 o 
   3   8   0      104.41      114.12      7.85 o 
   4   8   0        2.01        0.89      4.66 o 
   5   8   0        0.44        0.88      4.21 o 
   1   9   0       41.01       48.98      5.69 o 
   2   9   0       14.68       24.12      4.78 o 
   3   9   0       70.30       80.65      6.84 o 
   4   9   0       13.58        0.89      5.11 o 
   5   9   0        8.56        7.15      4.27 o 
   0  10   0      188.94      197.02      9.66 o 
   1  10   0        6.73       20.28      4.81 o 
   2  10   0        3.13        0.61      4.27 o 
   3  10   0       13.33       12.17      4.77 o 
   4  10   0        5.29       16.64      4.40 o 
   1  11   0        1.90        0.62      4.77 o 
   2  11   0       22.61       22.91      5.35 o 
   3  11   0        4.99        4.24      4.24 o 
   0  12   0        2.47        7.96      5.00 o 
   1  12   0       15.50       21.98      4.75 o 
   2  12   0        2.20        4.69      3.89 o 
   1  13   0        0.89        6.51      3.52 o 
  -1 -13   1        4.81        1.65      6.09 o 
   0 -13   1        8.42       10.05      4.29 o 
   1 -13   1       14.90       20.33      5.66 o 
  -3 -12   1        0.09        9.97      4.91 o 
  -2 -12   1        5.64        0.42      5.82 o 
  -1 -12   1       10.97        1.84      7.32 o 
   0 -12   1        1.09        3.92      4.26 o 
   1 -12   1        2.83        6.09      6.09 o 
   2 -12   1        0.65        5.46      5.35 o 
  -4 -11   1        2.98        7.84      4.71 o 
  -3 -11   1        6.73       13.46      5.22 o 
  -2 -11   1        4.90        6.16      5.93 o 
  -1 -11   1        2.29        2.28      5.96 o 
   0 -11   1        4.57        4.63      4.32 o 
   1 -11   1        9.26       15.11      6.02 o 
   2 -11   1        7.71       12.58      5.80 o 
   3 -11   1        0.45        0.81      5.43 o 
  -4 -10   1        6.20        4.10      5.47 o 
  -3 -10   1       14.00        0.82      6.56 o 
  -2 -10   1       14.65       24.09      6.49 o 
  -1 -10   1        9.11        2.56      6.36 o 
   0 -10   1       66.15       83.16      6.61 o 
   1 -10   1        1.17        3.28      5.67 o 
   2 -10   1       13.89       15.84      5.99 o 
   3 -10   1       25.79       20.32      7.37 o 
   4 -10   1        8.76        8.52      5.65 o 
  -5  -9   1        2.85        2.89      4.29 o 
  -4  -9   1        8.11        7.59      5.20 o 
  -3  -9   1       28.36       27.86      6.80 o 
  -2  -9   1       58.25       41.41      7.41 o 
  -1  -9   1       63.30       80.69      7.57 o 
   0  -9   1       22.77       33.86      4.51 o 
   1  -9   1       84.80       79.62      7.57 o 
   2  -9   1       12.53        2.62      6.41 o 
   3  -9   1        5.66        0.00      6.33 o 
   4  -9   1        6.09       16.25      5.10 o 
   5  -9   1        0.59        0.36      4.80 o 
  -5  -8   1        0.78        0.69      5.06 o 
  -4  -8   1        0.94        1.83      5.20 o 
  -3  -8   1      128.39      139.55      9.11 o 
  -2  -8   1       88.57       71.84      7.56 o 
  -1  -8   1       11.28       16.82      5.20 o 
   0  -8   1       28.90       28.27      4.07 o 
   1  -8   1      138.60      141.31      8.24 o 
   2  -8   1       23.44       25.63      5.97 o 
   3  -8   1        9.14       11.58      5.57 o 
   4  -8   1       57.22       56.81      7.77 o 
   5  -8   1        0.36        1.88      5.07 o 
  -6  -7   1        0.53        3.94      3.94 o 
  -5  -7   1       17.23       22.30      5.43 o 
  -4  -7   1       25.39       18.83      5.64 o 
  -3  -7   1       13.24       14.78      4.85 o 
  -2  -7   1       81.00       62.61      6.41 o 
  -1  -7   1       81.51       62.00      6.30 o 
   0  -7   1       25.05       22.50      3.20 o 
   1  -7   1      187.57      197.53      8.45 o 
   2  -7   1       72.95       65.90      6.08 o 
   3  -7   1       18.20       16.75      4.89 o 
   4  -7   1        2.39        4.36      5.53 o 
   5  -7   1        9.85       13.69      5.43 o 
   6  -7   1        4.25        1.65      4.52 o 
  -6  -6   1        3.96        3.21      4.06 o 
  -5  -6   1        2.21        2.65      4.96 o 
  -4  -6   1       11.32        7.81      4.95 o 
  -3  -6   1       40.82       45.37      5.94 o 
  -2  -6   1       39.21       25.71      4.54 o 
  -1  -6   1        5.15        7.40      2.96 o 
   0  -6   1      132.94      135.76      4.51 o 
   1  -6   1       38.35       55.48      4.47 o 
   2  -6   1       74.66       74.77      5.46 o 
   3  -6   1       46.98       46.25      5.72 o 
   4  -6   1       27.83       27.74      6.39 o 
   5  -6   1        6.61        5.25      5.47 o 
   6  -6   1        1.09        7.38      4.77 o 
  -6  -5   1        3.77        0.89      4.37 o 
  -5  -5   1       22.90       28.09      5.85 o 
  -4  -5   1       17.29       14.42      4.51 o 
  -3  -5   1       11.98        8.38      3.75 o 
  -2  -5   1       27.32       27.76      3.73 o 
  -1  -5   1      205.52      182.92      6.41 o 
   0  -5   1       83.45       71.78      2.95 o 
   1  -5   1       82.00       75.99      4.23 o 
   2  -5   1      334.19      344.22      9.29 o 
   3  -5   1       18.02       13.26      4.07 o 
   4  -5   1       40.18       41.39      5.96 o 
   5  -5   1        1.28        8.66      4.60 o 
   6  -5   1       14.70       11.80      6.15 o 
  -6  -4   1       10.91       19.89      4.50 o 
  -5  -4   1       33.31       35.39      5.84 o 
  -4  -4   1        3.26       16.39      3.81 o 
  -3  -4   1      378.42      374.87      9.91 o 
  -2  -4   1      173.85      181.84      7.60 o 
  -1  -4   1      417.53      433.57      7.46 o 
   0  -4   1      447.67      381.88      6.74 o 
   1  -4   1      661.48      561.46      8.58 o 
   2  -4   1      292.10      259.99      7.61 o 
   3  -4   1      283.30      367.66     10.22 o 
   4  -4   1       26.04       34.24      4.99 o 
   5  -4   1        7.81       12.95      4.58 o 
   6  -4   1        3.80       11.01      4.40 o 
  -7  -3   1        1.00        6.20      3.04 o 
  -6  -3   1       15.21       21.94      5.12 o 
  -5  -3   1       51.11       59.50      6.63 o 
  -4  -3   1       35.40       32.69      4.74 o 
  -3  -3   1        3.99        3.10      2.71 o 
  -2  -3   1        0.88        2.09      2.33 o 
  -1  -3   1      603.40      657.30      7.98 o 
   0  -3   1      495.05      469.41     12.12 o 
   1  -3   1     1268.93     1024.89     10.14 o 
   2  -3   1       89.77       75.15      4.29 o 
   3  -3   1        0.32        2.12      3.08 o 
   4  -3   1        5.81        7.50      3.95 o 
   5  -3   1       44.56       75.14      6.85 o 
   6  -3   1        2.30        6.00      4.09 o 
  -7  -2   1        0.99        5.23      3.77 o 
  -6  -2   1        4.00        5.85      4.35 o 
  -5  -2   1        3.97        6.71      4.65 o 
  -4  -2   1       72.13       87.85      6.12 o 
  -3  -2   1       58.49       79.03      4.19 o 
  -2  -2   1      186.40      187.83      5.08 o 
  -1  -2   1     2888.14     2135.91     54.55 o 
   0  -2   1      805.41      630.95      5.60 o 
   1  -2   1     1159.57     1149.54      9.78 o 
   2  -2   1      409.78      534.14      8.34 o 
   3  -2   1      408.31      481.53     10.20 o 
   4  -2   1      103.90       98.80      5.65 o 
   5  -2   1        1.68        1.50      3.88 o 
   6  -2   1        4.35        0.50      3.74 o 
   7  -2   1        1.18        1.61      2.98 o 
  -7  -1   1        1.12        0.00      3.14 o 
  -6  -1   1        1.66        1.86      4.68 o 
  -5  -1   1       30.90       27.02      5.88 o 
  -4  -1   1       32.78       37.10      4.32 o 
  -3  -1   1       19.06       26.93      3.15 o 
  -2  -1   1     1181.87     1101.87     10.15 o 
  -1  -1   1      273.84      206.00      3.66 o 
   0  -1   1     4129.97     4075.20     59.64 o 
   1  -1   1    18849.92    17577.40    138.12 o 
   2  -1   1      353.07      381.63      6.52 o 
   3  -1   1      305.44      315.43      7.87 o 
   4  -1   1       60.70       52.46      5.31 o 
   5  -1   1       13.96        1.83      5.08 o 
   6  -1   1        2.56        4.87      7.46 o 
   7  -1   1        1.88        4.53      6.88 o 
  -7   0   1        2.69        2.38      2.38 o 
  -6   0   1       49.37       37.46      3.10 o 
  -5   0   1       54.24       40.36      3.15 o 
  -4   0   1        1.97        2.63      2.44 o 
  -3   0   1      200.47      194.47      6.59 o 
  -2   0   1      435.48      394.65      6.63 o 
  -1   0   1       46.07       22.47      1.43 o 
   0   0   1       21.43       12.97      0.62 o 
   1   0   1        4.91        1.54      3.64 o 
   2   0   1     1172.01     1149.04      8.12 o 
   3   0   1       56.46       53.10      5.05 o 
   4   0   1      210.12      188.52      9.05 o 
   5   0   1        0.09       11.46     11.46 o 
   6   0   1        7.28       11.88     10.34 o 
   7   0   1        4.69        3.75     10.82 o 
  -7   1   1        1.12        3.46      5.43 o 
  -6   1   1        1.80        6.54      4.63 o 
  -5   1   1       29.10       39.87      5.17 o 
  -4   1   1       33.78       35.38      4.37 o 
  -3   1   1       18.01       27.68      2.82 o 
  -2   1   1     1187.98     1140.35     10.44 o 
  -1   1   1      272.64      214.69      3.75 o 
   0   1   1     4126.56     3930.53     35.18 o 
   1   1   1    18917.56    17288.59    135.82 o 
   2   1   1      338.45      284.03      7.60 o 
   3   1   1      305.94      315.28      8.21 o 
   4   1   1       60.53       41.82      4.90 o 
   5   1   1       13.15       10.34      5.10 o 
   6   1   1        2.69        0.00      5.54 o 
   7   1   1        1.86        3.83      4.92 o 
  -7   2   1        1.10        0.66      3.38 o 
  -6   2   1        4.12        3.17      3.94 o 
  -5   2   1        3.92        0.66      3.60 o 
  -4   2   1       71.77       79.12      4.86 o 
  -3   2   1       58.82       61.56      3.80 o 
  -2   2   1      183.21      175.04      4.83 o 
  -1   2   1     2863.16     2135.12     53.39 o 
   0   2   1      772.81      613.42      4.65 o 
   1   2   1     1157.00     1186.31      9.74 o 
   2   2   1      403.92      515.52      8.37 o 
   3   2   1      402.31      465.36     10.07 o 
   4   2   1      106.43      112.62      6.39 o 
   5   2   1        1.65        2.47      4.43 o 
   6   2   1        4.36        8.58      4.08 o 
   7   2   1        1.18        3.57      3.23 o 
  -7   3   1        0.99        0.67      2.45 o 
  -6   3   1       14.83       12.13      3.36 o 
  -5   3   1       51.32       41.20      4.49 o 
  -4   3   1       36.39       35.84      3.76 o 
  -3   3   1        3.46        0.74      2.62 o 
  -2   3   1        0.99        5.98      1.92 o 
  -1   3   1      614.51      656.28      7.57 o 
   0   3   1      495.96      470.39     11.86 o 
   1   3   1     1246.03     1028.10      9.79 o 
   2   3   1       91.55       72.69      4.10 o 
   3   3   1        0.44        5.22      2.70 o 
   4   3   1        5.30        4.79      3.95 o 
   5   3   1       45.14       76.37      6.32 o 
   6   3   1        2.16        1.98      4.05 o 
  -6   4   1       11.05        5.77      3.52 o 
  -5   4   1       33.35       29.76      4.35 o 
  -4   4   1        3.29        8.13      3.49 o 
  -3   4   1      373.93      308.39      8.14 o 
  -2   4   1      176.59      185.08      6.80 o 
  -1   4   1      422.06      435.61      6.95 o 
   0   4   1      439.49      370.15      4.41 o 
   1   4   1      674.26      582.43      8.19 o 
   2   4   1      295.95      274.62      7.16 o 
   3   4   1      280.00      365.24      9.75 o 
   4   4   1       26.26       25.70      4.83 o 
   5   4   1        7.86        6.39      4.24 o 
   6   4   1        3.81        8.81      4.24 o 
  -6   5   1        3.98        6.49      2.95 o 
  -5   5   1       22.65       20.33      4.66 o 
  -4   5   1       16.70       11.28      3.86 o 
  -3   5   1       11.28        8.57      2.95 o 
  -2   5   1       26.43       22.62      3.09 o 
  -1   5   1      200.50      185.48      5.67 o 
   0   5   1       83.36       67.21      2.56 o 
   1   5   1       76.22       76.60      3.93 o 
   2   5   1      332.23      338.75      8.49 o 
   3   5   1       17.97       16.44      3.82 o 
   4   5   1       40.33       47.81      5.60 o 
   5   5   1        1.30        3.24      4.33 o 
   6   5   1       14.60       21.13      4.85 o 
  -6   6   1        4.02        0.39      2.71 o 
  -5   6   1        2.19        0.25      3.59 o 
  -4   6   1       11.36       12.56      3.88 o 
  -3   6   1       42.51       45.61      4.58 o 
  -2   6   1       38.25       21.91      3.80 o 
  -1   6   1        4.17        3.27      2.45 o 
   0   6   1      135.66      132.73      4.30 o 
   1   6   1       36.07       51.98      3.85 o 
   2   6   1       73.43       67.92      4.90 o 
   3   6   1       48.07       56.52      5.19 o 
   4   6   1       28.14       34.42      5.29 o 
   5   6   1        6.59        5.29      4.51 o 
   6   6   1        1.11        1.84      3.67 o 
  -6   7   1        0.59        2.42      2.69 o 
  -5   7   1       17.28       23.59      3.75 o 
  -4   7   1       24.63       25.20      4.21 o 
  -3   7   1       13.04       12.30      3.67 o 
  -2   7   1       81.31       89.80      5.20 o 
  -1   7   1       78.92       64.94      4.66 o 
   0   7   1       25.01       21.80      3.11 o 
   1   7   1      189.16      196.06      7.23 o 
   2   7   1       73.27       73.14      5.44 o 
   3   7   1       18.53       25.41      4.10 o 
   4   7   1        2.59        2.82      4.48 o 
   5   7   1        9.56        0.28      4.80 o 
   6   7   1        4.33        6.06      3.72 o 
  -5   8   1        0.79        0.00      3.12 o 
  -4   8   1        1.09        1.53      3.49 o 
  -3   8   1      126.35      122.80      7.23 o 
  -2   8   1       88.94       83.07      6.02 o 
  -1   8   1       11.93       12.28      4.36 o 
   0   8   1       26.99       26.23      2.85 o 
   1   8   1      139.81      149.22      6.92 o 
   2   8   1       24.04       26.13      4.26 o 
   3   8   1        8.28       11.06      4.53 o 
   4   8   1       57.32       72.95      6.61 o 
   5   8   1        0.37        0.28      4.10 o 
  -5   9   1        2.94        1.06      3.23 o 
  -4   9   1        7.87        5.58      3.85 o 
  -3   9   1       27.74       32.80      5.03 o 
  -2   9   1       60.86       52.50      5.82 o 
  -1   9   1       61.54       61.82      6.10 o 
   0   9   1       22.78       25.79      3.48 o 
   1   9   1       84.48       66.51      6.08 o 
   2   9   1       13.51       18.78      4.18 o 
   3   9   1        5.81        3.66      4.10 o 
   4   9   1        6.22       11.82      4.14 o 
   5   9   1        0.65        2.47      3.45 o 
  -4  10   1        6.47       12.11      3.36 o 
  -3  10   1       13.89       10.23      4.65 o 
  -2  10   1       14.38       16.16      4.83 o 
  -1  10   1        8.48        9.54      3.94 o 
   0  10   1       66.54       67.25      4.73 o 
   1  10   1        1.17        3.92      4.13 o 
   2  10   1       13.74       18.68      5.03 o 
   3  10   1       25.53       34.95      5.67 o 
   4  10   1        9.10        7.33      4.10 o 
  -4  11   1        3.04        8.42      2.92 o 
  -3  11   1        6.66        2.60      4.11 o 
  -2  11   1        4.72       11.54      4.56 o 
  -1  11   1        2.54        1.17      4.16 o 
   0  11   1        4.56        3.14      2.91 o 
   1  11   1        9.75        9.62      4.66 o 
   2  11   1        7.58        1.97      4.61 o 
   3  11   1        0.42        4.53      3.56 o 
  -3  12   1        0.10        1.82      3.24 o 
  -2  12   1        5.64        1.58      3.60 o 
  -1  12   1       10.86       11.13      4.03 o 
   0  12   1        1.15        0.33      2.57 o 
   1  12   1        2.91        1.43      3.96 o 
   2  12   1        0.69        6.04      3.33 o 
  -1  13   1        4.88        5.03      3.35 o 
   0  13   1        8.44        6.13      2.82 o 
   1  13   1       14.47       11.43      3.92 o 
  -1 -13   2        8.24        6.86      5.51 o 
   0 -13   2        0.92        1.36      3.91 o 
   1 -13   2        7.18        1.54      5.50 o 
  -3 -12   2        2.15        2.21      4.99 o 
  -2 -12   2        1.36        2.12      5.15 o 
  -1 -12   2       11.01       21.85      6.21 o 
   0 -12   2        3.72        3.99      4.00 o 
   1 -12   2        2.77       10.67      6.13 o 
   2 -12   2        3.89        4.39      5.38 o 
  -4 -11   2        2.05        3.12      4.68 o 
  -3 -11   2        6.59       11.02      5.79 o 
  -2 -11   2       20.33        3.91      6.80 o 
  -1 -11   2        8.02        7.13      6.21 o 
   0 -11   2        3.63        8.50      4.06 o 
   1 -11   2        5.85        1.67      6.38 o 
   2 -11   2       12.43       15.33      5.75 o 
   3 -11   2        4.42        0.00      5.56 o 
  -4 -10   2        1.26        2.28      5.10 o 
  -3 -10   2       23.98       10.68      7.45 o 
  -2 -10   2       19.91       24.66      7.35 o 
  -1 -10   2       17.06       20.63      6.62 o 
   0 -10   2       72.62       78.39      6.28 o 
   1 -10   2        8.67       14.60      6.04 o 
   2 -10   2       21.46       19.51      5.95 o 
   3 -10   2        1.15        5.89      5.89 o 
   4 -10   2        4.80        0.74      5.36 o 
  -5  -9   2        3.04        0.64      4.26 o 
  -4  -9   2        3.03        5.33      5.21 o 
  -3  -9   2       11.98       19.44      5.48 o 
  -2  -9   2      159.22      172.67     10.09 o 
  -1  -9   2       54.45       60.56      7.37 o 
   0  -9   2       53.44       53.65      7.45 o 
   1  -9   2       81.86       88.65      7.71 o 
   2  -9   2        6.09       10.53      5.17 o 
   3  -9   2       44.21       45.13      7.15 o 
   4  -9   2       21.58       21.96      6.78 o 
   5  -9   2        8.44        1.99      4.76 o 
  -5  -8   2        1.59        9.15      3.75 o 
  -4  -8   2        9.79       12.01      5.22 o 
  -3  -8   2       43.81       49.33      6.36 o 
  -2  -8   2      149.35      172.43      9.70 o 
  -1  -8   2      332.48      345.82     11.99 o 
   0  -8   2       78.06       75.77      5.64 o 
   1  -8   2       70.51       78.82      6.19 o 
   2  -8   2       21.22       31.14      5.26 o 
   3  -8   2       12.22       17.51      4.88 o 
   4  -8   2        2.04        4.10      5.48 o 
   5  -8   2        0.12        2.52      4.96 o 
  -6  -7   2        1.09        3.03      3.85 o 
  -5  -7   2       25.73       31.44      5.83 o 
  -4  -7   2        1.51        1.67      5.07 o 
  -3  -7   2        5.16        3.71      4.71 o 
  -2  -7   2       68.35       66.72      5.98 o 
  -1  -7   2       57.99       60.28      5.52 o 
   0  -7   2       34.48       53.77      3.64 o 
   1  -7   2       15.49        9.19      4.17 o 
   2  -7   2       90.54       90.07      6.84 o 
   3  -7   2        7.49       11.02      4.40 o 
   4  -7   2       18.36       15.27      6.11 o 
   5  -7   2       11.14        4.41      6.19 o 
   6  -7   2        0.15        0.61      4.24 o 
  -6  -6   2        1.51        3.16      3.70 o 
  -5  -6   2        7.74        5.12      4.40 o 
  -4  -6   2      115.21      117.26      7.95 o 
  -3  -6   2       19.09       24.63      4.69 o 
  -2  -6   2       30.21       38.32      4.67 o 
  -1  -6   2       48.26       30.57      4.35 o 
   0  -6   2      751.65      801.18      8.97 o 
   1  -6   2       58.21       60.99      4.83 o 
   2  -6   2       61.51       63.12      5.36 o 
   3  -6   2       31.80       24.50      5.18 o 
   4  -6   2       22.52       29.53      5.39 o 
   5  -6   2        2.28        5.41      4.95 o 
   6  -6   2        0.54        3.97      4.45 o 
  -6  -5   2       10.64        8.36      4.93 o 
  -5  -5   2       33.70       47.93      6.05 o 
  -4  -5   2       52.50       48.25      5.94 o 
  -3  -5   2       20.88       21.38      4.09 o 
  -2  -5   2     1211.50     1236.40     15.51 o 
  -1  -5   2       75.74       86.83      4.81 o 
   0  -5   2      172.96      202.55      4.50 o 
   1  -5   2      132.70      135.32      5.61 o 
   2  -5   2       46.16       40.50      4.08 o 
   3  -5   2      202.57      204.89      8.62 o 
   4  -5   2      111.96      115.76      8.06 o 
   5  -5   2        3.54        3.85      4.66 o 
   6  -5   2        1.19        3.33      4.60 o 
  -6  -4   2        2.58        2.00      3.85 o 
  -5  -4   2       13.01       16.86      4.70 o 
  -4  -4   2      115.14      127.89      6.69 o 
  -3  -4   2       17.23       14.03      4.27 o 
  -2  -4   2      110.81      141.70      5.65 o 
  -1  -4   2       87.54       96.33      4.44 o 
   0  -4   2     1330.90     1400.45      9.10 o 
   1  -4   2      128.28      128.63      4.96 o 
   2  -4   2       22.67       32.83      3.71 o 
   3  -4   2      136.35      148.18      7.14 o 
   4  -4   2       23.98       31.09      4.72 o 
   5  -4   2        8.19       16.74      5.04 o 
   6  -4   2        1.13        0.62      4.76 o 
  -7  -3   2        2.39        4.94      3.18 o 
  -6  -3   2        3.33        6.44      3.62 o 
  -5  -3   2      114.03      106.69      7.10 o 
  -4  -3   2        4.81        3.00      3.23 o 
  -3  -3   2      212.81      233.29      7.12 o 
  -2  -3   2      606.76      556.04      8.56 o 
  -1  -3   2     1007.96     1017.40     10.23 o 
   0  -3   2     2366.96     2151.10     49.64 o 
   1  -3   2      765.17      770.11      9.26 o 
   2  -3   2      396.26      468.50      8.64 o 
   3  -3   2       66.50       68.79      4.45 o 
   4  -3   2       88.69      113.47      7.00 o 
   5  -3   2       32.47       25.26      5.10 o 
   6  -3   2        2.77        1.87      3.78 o 
  -7  -2   2        4.22        4.74      3.52 o 
  -6  -2   2       12.30       17.16      3.96 o 
  -5  -2   2       38.74       34.19      4.50 o 
  -4  -2   2      132.54      140.90      6.43 o 
  -3  -2   2      354.71      376.80      7.74 o 
  -2  -2   2       15.91       30.99      2.69 o 
  -1  -2   2     1529.00     1598.32     11.59 o 
   0  -2   2      683.06      483.95      4.74 o 
   1  -2   2       39.38       39.09      3.41 o 
   2  -2   2       69.51       57.96      3.83 o 
   3  -2   2       34.80       27.24      3.75 o 
   4  -2   2       27.55       32.62      4.15 o 
   5  -2   2        0.55        2.22      3.44 o 
   6  -2   2        1.60        1.04      3.80 o 
   7  -2   2        2.26        1.96      3.00 o 
  -7  -1   2        4.48        3.30      4.20 o 
  -6  -1   2        4.71        9.35      3.77 o 
  -5  -1   2       90.84      115.08      6.70 o 
  -4  -1   2       17.00       16.90      2.88 o 
  -3  -1   2      181.15      214.68      6.72 o 
  -2  -1   2      993.39     1093.37     11.14 o 
  -1  -1   2      996.10      861.35      7.72 o 
   0  -1   2      524.24      525.02      5.01 o 
   1  -1   2     1142.99     1261.47      9.27 o 
   2  -1   2       64.61       69.18      3.57 o 
   3  -1   2      206.19      187.45      7.00 o 
   4  -1   2       14.26        6.90      4.95 o 
   5  -1   2       10.34        6.33      6.75 o 
   6  -1   2       10.57        7.41      8.55 o 
   7  -1   2        0.10       10.17      6.52 o 
  -7   0   2        4.26        1.60      3.52 o 
  -6   0   2        1.24        1.61      4.62 o 
  -5   0   2        2.89        4.36      3.65 o 
  -4   0   2       32.18       27.08      4.75 o 
  -3   0   2      250.44      244.77      7.44 o 
  -2   0   2      250.79      262.36      4.67 o 
  -1   0   2      528.76      546.86      3.04 o 
   0   0   2      158.50      153.90      2.63 o 
   1   0   2     2644.35     2717.25     15.68 o 
   2   0   2     7684.09     7595.51     29.47 o 
   3   0   2      556.50      483.20      9.27 o 
   4   0   2      104.16       96.43      8.85 o 
   5   0   2       11.00        7.14      9.84 o 
   6   0   2        0.26       10.87     10.34 o 
   7   0   2        0.80        7.84     10.20 o 
  -7   1   2        4.50       10.45      4.22 o 
  -6   1   2        4.95        7.08      3.66 o 
  -5   1   2       91.87      112.14      6.76 o 
  -4   1   2       16.51       14.11      3.73 o 
  -3   1   2      176.42      244.35      7.07 o 
  -2   1   2      994.05      971.41      9.66 o 
  -1   1   2      992.86      844.15      6.91 o 
   0   1   2      522.89      494.67     10.63 o 
   1   1   2     1114.75     1292.50      9.33 o 
   2   1   2       60.97       59.84      3.46 o 
   3   1   2      207.31      180.65      6.95 o 
   4   1   2       13.89        5.68      3.75 o 
   5   1   2        9.60        8.92      5.51 o 
   6   1   2       10.76        4.38      6.30 o 
   7   1   2        0.10        3.23      5.17 o 
  -7   2   2        4.33        6.81      2.41 o 
  -6   2   2       11.83        8.58      3.37 o 
  -5   2   2       38.42       37.48      4.96 o 
  -4   2   2      131.57      149.28      6.55 o 
  -3   2   2      361.26      411.96      9.10 o 
  -2   2   2       16.50       30.99      2.97 o 
  -1   2   2     1521.17     1590.01     11.26 o 
   0   2   2      709.77      494.43     14.70 o 
   1   2   2       37.01       36.99      3.13 o 
   2   2   2       69.75       60.48      3.92 o 
   3   2   2       31.51       28.06      3.81 o 
   4   2   2       28.51       37.06      4.79 o 
   5   2   2        0.56        2.19      4.34 o 
   6   2   2        1.51        6.43      3.72 o 
   7   2   2        2.16        0.00      3.63 o 
  -7   3   2        2.38        3.87      2.13 o 
  -6   3   2        3.34        3.43      3.43 o 
  -5   3   2      113.99      107.52      6.82 o 
  -4   3   2        5.09        5.69      3.13 o 
  -3   3   2      213.95      226.06      7.05 o 
  -2   3   2      591.99      567.89      8.47 o 
  -1   3   2     1016.63     1080.87     10.14 o 
   0   3   2     2365.87     2148.26     13.44 o 
   1   3   2      752.47      764.09      8.92 o 
   2   3   2      406.79      445.35      8.18 o 
   3   3   2       65.23       47.13      4.30 o 
   4   3   2       86.57      110.27      6.77 o 
   5   3   2       33.15       29.12      4.86 o 
   6   3   2        2.68        3.20      4.47 o 
  -6   4   2        2.68        0.21      3.59 o 
  -5   4   2       13.05       11.83      4.23 o 
  -4   4   2      114.15      115.36      6.11 o 
  -3   4   2       18.37       15.16      3.73 o 
  -2   4   2      112.62      131.35      5.06 o 
  -1   4   2       93.24       99.65      4.18 o 
   0   4   2     1316.78     1410.54     13.75 o 
   1   4   2      133.07      135.85      4.88 o 
   2   4   2       21.87       28.45      3.43 o 
   3   4   2      135.73      145.40      6.38 o 
   4   4   2       22.78       20.34      4.60 o 
   5   4   2        8.19       14.49      4.65 o 
   6   4   2        1.20        3.14      3.80 o 
  -6   5   2       10.24       10.07      3.35 o 
  -5   5   2       34.74       42.58      4.79 o 
  -4   5   2       52.22       49.71      5.22 o 
  -3   5   2       21.56       30.95      3.61 o 
  -2   5   2     1215.94     1231.22     14.20 o 
  -1   5   2       77.93       88.01      4.35 o 
   0   5   2      173.56      207.39      4.56 o 
   1   5   2      130.31      138.80      5.26 o 
   2   5   2       50.42       45.15      3.92 o 
   3   5   2      201.97      198.07      7.83 o 
   4   5   2      111.92      113.90      7.41 o 
   5   5   2        3.90        0.83      4.22 o 
   6   5   2        1.16        3.32      4.05 o 
  -6   6   2        1.39        0.41      3.02 o 
  -5   6   2        7.83        6.49      3.76 o 
  -4   6   2      116.44      129.53      6.51 o 
  -3   6   2       17.83       21.59      3.73 o 
  -2   6   2       29.63       34.82      3.85 o 
  -1   6   2       44.90       33.76      3.67 o 
   0   6   2      756.42      820.65      8.13 o 
   1   6   2       55.32       51.97      4.16 o 
   2   6   2       60.61       63.51      4.77 o 
   3   6   2       33.21       28.16      4.38 o 
   4   6   2       22.54       24.81      5.12 o 
   5   6   2        2.27        1.10      4.34 o 
   6   6   2        0.49        3.15      3.29 o 
  -6   7   2        1.13        1.16      2.74 o 
  -5   7   2       25.99       25.61      4.16 o 
  -4   7   2        1.62        3.61      3.61 o 
  -3   7   2        5.57        3.43      3.43 o 
  -2   7   2       66.40       66.65      5.03 o 
  -1   7   2       60.73       72.98      4.92 o 
   0   7   2       34.73       49.37      2.89 o 
   1   7   2       16.59       15.06      3.21 o 
   2   7   2       90.36      111.23      6.13 o 
   3   7   2        7.50        1.96      3.99 o 
   4   7   2       18.59       23.06      4.75 o 
   5   7   2       11.00       12.18      4.13 o 
  -5   8   2        1.59        3.80      3.80 o 
  -4   8   2       10.41       11.65      3.85 o 
  -3   8   2       42.11       40.44      5.26 o 
  -2   8   2      150.39      169.98      7.92 o 
  -1   8   2      336.82      337.48     10.09 o 
   0   8   2       73.36       73.30      3.80 o 
   1   8   2       71.74       79.88      5.48 o 
   2   8   2       21.78       22.75      4.66 o 
   3   8   2       12.29       16.65      4.30 o 
   4   8   2        2.25        9.03      3.75 o 
   5   8   2        0.12        3.73      3.73 o 
  -5   9   2        3.06        1.72      3.12 o 
  -4   9   2        3.21        7.09      3.64 o 
  -3   9   2       12.44        2.61      4.57 o 
  -2   9   2      157.74      152.31      8.24 o 
  -1   9   2       53.74       48.82      5.91 o 
   0   9   2       53.52       51.85      5.92 o 
   1   9   2       80.91       89.96      6.37 o 
   2   9   2        6.78        2.32      4.17 o 
   3   9   2       43.87       38.21      5.59 o 
   4   9   2       21.14       15.95      4.79 o 
   5   9   2        8.67        9.88      3.14 o 
  -4  10   2        1.09        7.71      3.25 o 
  -3  10   2       23.69       19.95      4.73 o 
  -2  10   2       20.10       29.77      4.89 o 
  -1  10   2       17.66       11.22      4.78 o 
   0  10   2       71.83       71.81      5.19 o 
   1  10   2        8.80        9.64      4.09 o 
   2  10   2       21.50       19.44      4.50 o 
   3  10   2        1.29        5.08      3.76 o 
   4  10   2        4.57        8.84      3.67 o 
  -4  11   2        2.14        0.63      3.21 o 
  -3  11   2        6.79        7.63      4.15 o 
  -2  11   2       19.96       23.94      4.84 o 
  -1  11   2        7.87        5.68      4.49 o 
   0  11   2        3.61        1.33      3.04 o 
   1  11   2        6.13        7.49      4.21 o 
   2  11   2       11.94       13.69      3.90 o 
   3  11   2        4.45        4.76      3.32 o 
  -3  12   2        2.27        1.13      3.22 o 
  -2  12   2        1.32        1.04      3.85 o 
  -1  12   2       11.00        6.91      4.23 o 
   0  12   2        3.74        0.01      8.65 o 
   1  12   2        2.60        4.84      3.66 o 
   2  12   2        3.80        8.17      3.35 o 
  -1  13   2        8.31        0.24      3.92 o 
   0  13   2        0.92        1.13      3.69 o 
   1  13   2        7.10        2.81      3.30 o 
  -1 -13   3        4.85       14.47      4.49 o 
   0 -13   3        1.65        6.45      4.28 o 
  -3 -12   3        4.89       10.65      4.77 o 
  -2 -12   3        3.62       12.85      5.31 o 
  -1 -12   3        5.11        9.96      6.35 o 
   0 -12   3       10.17        0.12      4.54 o 
   1 -12   3        6.22        0.00      5.73 o 
   2 -12   3        2.82        5.43      5.43 o 
  -4 -11   3        1.40        1.37      5.11 o 
  -3 -11   3        5.23        4.02      6.61 o 
  -2 -11   3       22.46       15.00      6.55 o 
  -1 -11   3        1.97        1.70      5.97 o 
   0 -11   3        3.24        6.72      4.21 o 
   1 -11   3        7.78        1.23      5.66 o 
   2 -11   3        7.76       10.64      4.98 o 
   3 -11   3        0.59        1.85      4.95 o 
  -4 -10   3        9.80        6.02      5.49 o 
  -3 -10   3        6.97       13.82      5.72 o 
  -2 -10   3       35.64       39.46      6.84 o 
  -1 -10   3       31.59       10.48      7.50 o 
   0 -10   3       23.01       37.60      5.08 o 
   1 -10   3       11.52       11.79      5.68 o 
   2 -10   3       19.66       19.49      6.12 o 
   3 -10   3        3.30        1.90      5.43 o 
   4 -10   3       13.72       11.46      5.21 o 
  -5  -9   3        7.00       13.11      4.65 o 
  -4  -9   3        2.52        1.88      4.84 o 
  -3  -9   3        6.43        0.00      5.87 o 
  -2  -9   3       70.71       80.75      7.84 o 
  -1  -9   3      130.42      145.70      9.58 o 
   0  -9   3      176.18      155.42      7.18 o 
   1  -9   3      102.59      107.13      8.65 o 
   2  -9   3        8.17        6.69      5.67 o 
   3  -9   3        1.51        5.52      5.52 o 
   4  -9   3        4.55        2.16      5.04 o 
   5  -9   3        0.35        1.26      3.92 o 
  -5  -8   3        0.14        5.31      5.31 o 
  -4  -8   3        7.41       18.71      4.90 o 
  -3  -8   3        8.40       11.11      5.53 o 
  -2  -8   3       33.82       28.77      5.66 o 
  -1  -8   3      349.00      406.38     12.65 o 
   0  -8   3       78.34       58.76      4.42 o 
   1  -8   3       74.23       62.24      6.57 o 
   2  -8   3        5.19       13.69      4.74 o 
   3  -8   3       28.37       27.30      5.49 o 
   4  -8   3       13.24       14.07      5.35 o 
   5  -8   3        3.13        1.37      4.91 o 
  -6  -7   3        3.96       11.03      3.28 o 
  -5  -7   3        7.63        0.98      4.70 o 
  -4  -7   3        9.94       10.60      5.23 o 
  -3  -7   3       10.77       19.20      5.22 o 
  -2  -7   3       21.63       23.17      4.62 o 
  -1  -7   3      321.84      309.94     10.34 o 
   0  -7   3       88.01       88.97      4.34 o 
   1  -7   3       39.28       37.80      4.93 o 
   2  -7   3      118.57       97.72      7.11 o 
   3  -7   3       38.40       42.58      5.55 o 
   4  -7   3        0.90        3.50      5.01 o 
   5  -7   3        3.63        0.70      5.29 o 
  -6  -6   3        6.63        6.75      4.71 o 
  -5  -6   3       17.60       18.80      5.63 o 
  -4  -6   3       50.17       45.02      5.78 o 
  -3  -6   3      125.59      109.97      7.23 o 
  -2  -6   3       56.67       64.28      5.06 o 
  -1  -6   3       84.25       94.49      5.19 o 
   0  -6   3      199.86      200.78     10.52 o 
   1  -6   3       61.29       53.20      4.82 o 
   2  -6   3       40.10       49.46      4.76 o 
   3  -6   3        5.15        2.22      4.67 o 
   4  -6   3       57.84       61.71      6.82 o 
   5  -6   3        4.86        1.06      4.95 o 
   6  -6   3        1.02        1.87      4.41 o 
  -6  -5   3       10.02       15.22      4.07 o 
  -5  -5   3        0.53        1.18      4.53 o 
  -4  -5   3       71.87       59.67      6.19 o 
  -3  -5   3       71.28       77.52      5.31 o 
  -2  -5   3      285.41      259.70      8.31 o 
  -1  -5   3      156.90      114.71      5.44 o 
   0  -5   3      852.51      865.71      8.42 o 
   1  -5   3     1837.17     1750.79     17.40 o 
   2  -5   3       13.06       12.29      3.14 o 
   3  -5   3      160.18      159.30      8.26 o 
   4  -5   3      125.60      132.69      8.74 o 
   5  -5   3        6.94       13.74      4.80 o 
   6  -5   3        3.33        0.61      4.55 o 
  -6  -4   3        3.82        7.47      3.85 o 
  -5  -4   3       27.86        9.67      4.85 o 
  -4  -4   3      110.47      106.21      6.50 o 
  -3  -4   3      310.17      313.57      9.23 o 
  -2  -4   3      100.74       91.68      4.95 o 
  -1  -4   3      571.21      586.16      9.07 o 
   0  -4   3     1822.93     1788.94     18.24 o 
   1  -4   3        6.90       10.26      2.92 o 
   2  -4   3       18.03       20.24      3.75 o 
   3  -4   3      345.61      406.52     10.73 o 
   4  -4   3      215.43      234.77      9.80 o 
   5  -4   3       34.26       38.77      5.55 o 
   6  -4   3        1.58        3.98      3.98 o 
  -7  -3   3        4.91        7.89      2.84 o 
  -6  -3   3        2.49        0.26      3.69 o 
  -5  -3   3       97.47      103.29      6.30 o 
  -4  -3   3       13.47        5.79      3.74 o 
  -3  -3   3        3.35        0.67      2.98 o 
  -2  -3   3      176.25      217.74      5.97 o 
  -1  -3   3     2136.53     2170.09     15.76 o 
   0  -3   3      710.89      699.54     14.01 o 
   1  -3   3     1379.16     1603.36     13.85 o 
   2  -3   3      119.32      153.31      5.66 o 
   3  -3   3       12.24       15.54      3.27 o 
   4  -3   3        7.01        3.33      4.06 o 
   5  -3   3       10.82       18.01      4.51 o 
   6  -3   3        7.26        7.09      3.91 o 
  -7  -2   3        3.26        2.04      2.89 o 
  -6  -2   3        1.21        4.80      3.24 o 
  -5  -2   3        5.57        7.47      3.64 o 
  -4  -2   3       17.89        9.98      3.74 o 
  -3  -2   3      258.48      269.59      7.95 o 
  -2  -2   3       37.17       38.73      3.20 o 
  -1  -2   3     1087.09     1270.11     11.09 o 
   0  -2   3      263.50      258.86      5.04 o 
   1  -2   3      966.77     1073.38     10.07 o 
   2  -2   3       52.79       59.83      3.56 o 
   3  -2   3      475.75      481.89     10.15 o 
   4  -2   3       20.77       13.43      3.68 o 
   5  -2   3        0.73        5.83      3.89 o 
   6  -2   3        3.42        3.42      3.70 o 
  -7  -1   3        4.34        5.04      2.75 o 
  -6  -1   3       17.91       14.81      3.91 o 
  -5  -1   3       58.30       48.31      5.63 o 
  -4  -1   3       42.05       25.21      4.48 o 
  -3  -1   3       16.52        9.56      2.89 o 
  -2  -1   3      369.71      327.68      6.27 o 
  -1  -1   3      813.55      660.06      6.91 o 
   0  -1   3      204.28      209.25     10.03 o 
   1  -1   3      422.71      355.52      5.47 o 
   2  -1   3      676.06      881.86     11.06 o 
   3  -1   3      491.73      372.88     10.36 o 
   4  -1   3       22.04        4.81      4.92 o 
   5  -1   3       26.64       16.30      7.68 o 
   6  -1   3        2.73       12.93      7.59 o 
  -7   0   3        1.57        1.66      2.79 o 
  -6   0   3        2.57        1.87      4.81 o 
  -5   0   3        0.21        6.46      5.21 o 
  -4   0   3      181.57      140.80      7.84 o 
  -3   0   3       37.71       24.76      3.87 o 
  -2   0   3      455.33      493.13      6.07 o 
  -1   0   3      296.15      245.24      3.74 o 
   0   0   3       80.40      117.80     25.58 o 
   1   0   3     2325.37     2761.28     16.60 o 
   2   0   3        2.50       13.35      4.39 o 
   3   0   3        2.95        7.29      7.29 o 
   4   0   3       34.02       27.07      7.32 o 
   5   0   3       24.04       19.61      9.14 o 
   6   0   3        0.23       10.44     10.44 o 
   7   0   3        1.39        4.60      8.25 o 
  -7   1   3        4.36        6.47      4.29 o 
  -6   1   3       18.55       15.72      4.77 o 
  -5   1   3       55.24       47.86      5.09 o 
  -4   1   3       41.20       30.80      3.44 o 
  -3   1   3       15.68       12.18      2.12 o 
  -2   1   3      371.38      302.90      5.40 o 
  -1   1   3      790.62      763.61      6.84 o 
   0   1   3      203.01      208.93      2.61 o 
   1   1   3      437.83      417.57      5.96 o 
   2   1   3      679.70      820.78     11.00 o 
   3   1   3      490.25      395.73     10.59 o 
   4   1   3       23.03       16.53      5.03 o 
   5   1   3       25.53        2.98      6.65 o 
   6   1   3        2.85        5.88      7.59 o 
  -7   2   3        3.11        1.32      3.46 o 
  -6   2   3        1.20        3.87      4.25 o 
  -5   2   3        5.73        5.40      1.40 o 
  -4   2   3       17.23       17.25      3.81 o 
  -3   2   3      255.52      279.35      7.85 o 
  -2   2   3       36.24       35.78      2.86 o 
  -1   2   3     1077.66     1180.54      9.86 o 
   0   2   3      249.50      243.30     13.83 o 
   1   2   3      955.89     1180.73     10.18 o 
   2   2   3       50.82       49.99      3.63 o 
   3   2   3      473.77      459.83     10.31 o 
   4   2   3       19.58       19.86      4.13 o 
   5   2   3        0.72        1.72      4.30 o 
   6   2   3        3.46        5.02      4.45 o 
  -7   3   3        4.92        1.39      2.98 o 
  -6   3   3        2.68        0.81      4.46 o 
  -5   3   3       96.10      102.76      7.12 o 
  -4   3   3       14.07       18.45      3.80 o 
  -3   3   3        3.65        5.11      2.92 o 
  -2   3   3      181.51      222.18      6.23 o 
  -1   3   3     2129.45     2172.55     14.93 o 
   0   3   3      712.57      690.30      6.14 o 
   1   3   3     1372.36     1559.64     12.93 o 
   2   3   3      116.75      146.67      5.35 o 
   3   3   3       11.84       11.90      3.25 o 
   4   3   3        6.54       10.81      3.80 o 
   5   3   3       11.37        9.94      4.41 o 
   6   3   3        7.11        7.83      4.14 o 
  -6   4   3        3.57        2.75      3.78 o 
  -5   4   3       27.84       22.95      4.75 o 
  -4   4   3      111.37      125.02      6.70 o 
  -3   4   3      306.83      337.62      9.02 o 
  -2   4   3      101.12       94.87      4.67 o 
  -1   4   3      567.83      606.73      8.70 o 
   0   4   3     1844.45     1815.32     10.16 o 
   1   4   3        7.48       11.82      2.48 o 
   2   4   3       17.14       24.76      3.25 o 
   3   4   3      352.61      373.44      9.93 o 
   4   4   3      212.85      209.39      8.89 o 
   5   4   3       34.29       35.56      4.91 o 
   6   4   3        1.68        5.15      3.48 o 
  -6   5   3       10.20        5.67      3.66 o 
  -5   5   3        0.77        1.29      3.70 o 
  -4   5   3       72.17       71.42      5.66 o 
  -3   5   3       70.56       59.14      4.58 o 
  -2   5   3      285.28      273.43      7.71 o 
  -1   5   3      162.97      126.57      5.05 o 
   0   5   3      852.12      883.85     10.06 o 
   1   5   3     1842.51     1910.12     16.77 o 
   2   5   3       11.95        5.84      2.78 o 
   3   5   3      161.01      180.88      7.24 o 
   4   5   3      126.34      136.48      7.74 o 
   5   5   3        6.61       11.34      3.78 o 
   6   5   3        3.38        5.66      3.62 o 
  -6   6   3        6.63        0.44      3.71 o 
  -5   6   3       17.36       22.25      3.80 o 
  -4   6   3       50.95       54.82      5.07 o 
  -3   6   3      129.80      127.01      6.56 o 
  -2   6   3       56.84       60.72      4.67 o 
  -1   6   3       85.63       76.58      4.67 o 
   0   6   3      206.09      210.64      5.24 o 
   1   6   3       59.69       56.71      4.41 o 
   2   6   3       39.51       51.52      4.40 o 
   3   6   3        5.72        8.13      3.74 o 
   4   6   3       59.02       70.34      5.87 o 
   5   6   3        4.87        4.47      3.90 o 
   6   6   3        1.06        1.99      3.05 o 
  -6   7   3        4.15        1.22      3.30 o 
  -5   7   3        7.10        8.18      3.65 o 
  -4   7   3       10.35        8.30      4.30 o 
  -3   7   3       10.99       23.98      3.96 o 
  -2   7   3       21.64       29.67      3.85 o 
  -1   7   3      323.69      317.95      8.68 o 
   0   7   3       87.92       92.06      3.66 o 
   1   7   3       40.18       34.31      4.03 o 
   2   7   3      120.51      131.09      6.65 o 
   3   7   3       38.41       31.92      4.99 o 
   4   7   3        1.03        0.77      4.02 o 
   5   7   3        3.61        3.04      3.84 o 
  -5   8   3        0.13        3.07      3.02 o 
  -4   8   3        7.64       14.31      3.86 o 
  -3   8   3        8.88       11.20      3.84 o 
  -2   8   3       33.77       32.47      4.97 o 
  -1   8   3      345.21      382.11     10.72 o 
   0   8   3       81.44       68.70      3.64 o 
   1   8   3       73.61       67.20      5.49 o 
   2   8   3        5.13        6.73      4.10 o 
   3   8   3       29.02       38.82      4.73 o 
   4   8   3       12.77       17.68      4.30 o 
   5   8   3        3.12        0.49      3.54 o 
  -5   9   3        6.94        7.61      3.14 o 
  -4   9   3        2.63        1.77      3.68 o 
  -3   9   3        6.76        5.99      4.17 o 
  -2   9   3       68.15       77.76      6.41 o 
  -1   9   3      133.90      149.66      7.49 o 
   0   9   3      176.76      158.75     10.90 o 
   1   9   3      100.30       92.71      6.30 o 
   2   9   3        8.37       12.22      3.97 o 
   3   9   3        1.48        5.14      3.41 o 
   4   9   3        4.69        6.01      3.88 o 
   5   9   3        0.36        0.00      2.89 o 
  -4  10   3        9.37        8.84      3.66 o 
  -3  10   3        7.55        9.44      4.26 o 
  -2  10   3       35.46       37.32      5.19 o 
  -1  10   3       31.26       34.08      5.21 o 
   0  10   3       21.87       33.95      5.45 o 
   1  10   3       11.77        7.46      4.03 o 
   2  10   3       19.84       25.04      4.43 o 
   3  10   3        3.02        0.75      3.81 o 
   4  10   3       13.59        8.96      3.67 o 
  -3  11   3        5.02        4.24      3.89 o 
  -2  11   3       22.62       25.81      4.92 o 
  -1  11   3        1.84        2.21      4.26 o 
   0  11   3        3.20        4.63      2.83 o 
   1  11   3        7.98        5.02      3.85 o 
   2  11   3        7.70        5.60      3.98 o 
   3  11   3        0.57        2.58      3.26 o 
  -2  12   3        3.58        1.01      3.34 o 
  -1  12   3        4.86        2.41      4.31 o 
   0  12   3       10.52        7.85      3.02 o 
   1  12   3        6.10        1.54      3.72 o 
   2  12   3        2.77        3.27      3.20 o 
   0  13   3        1.67        0.46      2.35 o 
   0 -13   4        1.38        8.82      5.23 o 
  -2 -12   4        0.56        5.24      5.35 o 
  -1 -12   4        0.63        4.61      5.65 o 
   0 -12   4        5.44        4.20      6.05 o 
   1 -12   4        0.89        2.30      5.08 o 
   2 -12   4        0.43        4.98      5.48 o 
  -4 -11   4        5.86       15.71      4.48 o 
  -3 -11   4        2.67        0.40      5.23 o 
  -2 -11   4        9.10        2.50      6.47 o 
  -1 -11   4       30.34       27.80      6.00 o 
   0 -11   4        6.49        0.20      4.13 o 
   1 -11   4        7.32        2.74      5.72 o 
   2 -11   4        9.43        5.65      4.92 o 
   3 -11   4        2.13        1.03      4.95 o 
  -4 -10   4       13.78       14.11      5.85 o 
  -3 -10   4        4.16        6.42      5.54 o 
  -2 -10   4       18.72        8.86      6.30 o 
  -1 -10   4       23.07       19.32      6.49 o 
   0 -10   4       12.06        7.40      4.48 o 
   1 -10   4       32.86       22.01      5.75 o 
   2 -10   4       10.67       16.58      5.28 o 
   3 -10   4        7.28        1.45      5.30 o 
   4 -10   4        0.17        9.56      4.33 o 
  -5  -9   4        7.92        9.77      4.30 o 
  -4  -9   4        3.21        2.98      4.96 o 
  -3  -9   4       13.85       23.52      5.93 o 
  -2  -9   4       32.34       46.59      6.50 o 
  -1  -9   4       73.06       70.22      7.15 o 
   0  -9   4       84.23      102.30      5.63 o 
   1  -9   4       14.91       23.69      6.03 o 
   2  -9   4       29.49       31.53      5.95 o 
   3  -9   4        0.72        9.61      4.56 o 
   4  -9   4        1.09        3.51      4.65 o 
  -5  -8   4        3.67        6.03      4.50 o 
  -4  -8   4       29.85       28.86      6.79 o 
  -3  -8   4       19.47       24.77      5.71 o 
  -2  -8   4       10.54        5.45      5.05 o 
  -1  -8   4       49.64       59.90      6.36 o 
   0  -8   4      159.28      167.64      6.21 o 
   1  -8   4       80.67       66.75      6.23 o 
   2  -8   4       22.93       18.51      5.43 o 
   3  -8   4       37.92       34.99      6.11 o 
   4  -8   4        0.33        2.12      4.56 o 
   5  -8   4        1.40        8.20      3.86 o 
  -6  -7   4        7.05       10.94      3.88 o 
  -5  -7   4       19.62       10.44      5.13 o 
  -4  -7   4        0.81        1.65      4.38 o 
  -3  -7   4       46.84       37.34      5.87 o 
  -2  -7   4       19.04       21.60      4.75 o 
  -1  -7   4      122.23      133.67      6.94 o 
   0  -7   4       76.35       80.18      4.25 o 
   1  -7   4       11.67        6.59      3.84 o 
   2  -7   4       68.61       69.29      5.78 o 
   3  -7   4        0.75        9.62      4.26 o 
   4  -7   4        0.79        2.04      5.50 o 
   5  -7   4        1.35        2.74      4.38 o 
  -6  -6   4        1.85        1.93      4.02 o 
  -5  -6   4        2.41        3.10      4.71 o 
  -4  -6   4       23.61       31.45      5.75 o 
  -3  -6   4       37.34       38.47      5.10 o 
  -2  -6   4       37.47       40.30      4.84 o 
  -1  -6   4       54.27       47.65      4.46 o 
   0  -6   4      156.64      140.18      4.68 o 
   1  -6   4      164.62      161.39      7.38 o 
   2  -6   4      125.58      116.59      6.62 o 
   3  -6   4       55.60       43.16      6.25 o 
   4  -6   4       52.35       42.76      6.87 o 
   5  -6   4        4.65        5.11      4.59 o 
   6  -6   4        3.82        2.04      4.14 o 
  -6  -5   4        6.97        8.43      3.77 o 
  -5  -5   4       25.41       21.98      4.84 o 
  -4  -5   4       43.19       35.47      4.99 o 
  -3  -5   4       30.64       27.96      4.33 o 
  -2  -5   4      562.08      600.29     11.40 o 
  -1  -5   4       78.85       69.53      4.67 o 
   0  -5   4       34.26       45.86      4.40 o 
   1  -5   4      305.93      317.63      8.75 o 
   2  -5   4       61.85       44.44      5.00 o 
   3  -5   4      142.57      149.54      7.85 o 
   4  -5   4       13.53       14.83      5.23 o 
   5  -5   4       24.66       31.41      5.39 o 
   6  -5   4        0.42        9.57      3.88 o 
  -6  -4   4       12.28       18.60      3.99 o 
  -5  -4   4       33.19       33.20      5.09 o 
  -4  -4   4       30.69       27.44      5.09 o 
  -3  -4   4       51.88       66.68      5.13 o 
  -2  -4   4      170.79      131.27      5.95 o 
  -1  -4   4      238.40      225.84      6.86 o 
   0  -4   4       37.42       38.85      4.44 o 
   1  -4   4     1469.06     1650.48     16.00 o 
   2  -4   4      509.10      515.06     10.91 o 
   3  -4   4       27.28       29.61      4.14 o 
   4  -4   4      110.16      117.27      7.73 o 
   5  -4   4       14.94        8.22      4.95 o 
   6  -4   4        7.29        9.66      3.65 o 
  -7  -3   4        5.22        2.78      3.20 o 
  -6  -3   4        5.16        3.04      3.41 o 
  -5  -3   4       32.37       41.30      5.03 o 
  -4  -3   4       16.51       16.73      3.68 o 
  -3  -3   4      121.60      125.28      6.14 o 
  -2  -3   4       45.64       46.08      3.84 o 
  -1  -3   4       50.91       54.01      3.71 o 
   0  -3   4      295.25      285.18      4.33 o 
   1  -3   4      450.52      493.02      8.26 o 
   2  -3   4      179.53      185.18      6.10 o 
   3  -3   4       47.94       45.48      3.99 o 
   4  -3   4       23.71       16.73      4.42 o 
   5  -3   4       47.20       47.54      5.50 o 
   6  -3   4        3.51        4.00      4.03 o 
  -7  -2   4       11.02       10.31      2.99 o 
  -6  -2   4        8.62       12.77      3.88 o 
  -5  -2   4       26.08       30.17      4.84 o 
  -4  -2   4      126.10      111.87      6.84 o 
  -3  -2   4      141.36      132.22      6.21 o 
  -2  -2   4      197.85      201.89      6.24 o 
  -1  -2   4      309.92      319.55      6.11 o 
   0  -2   4       58.83       67.11      2.47 o 
   1  -2   4      545.61      564.40      7.65 o 
   2  -2   4      104.38       99.27      4.48 o 
   3  -2   4      102.33      112.24      5.93 o 
   4  -2   4        5.20       16.28      3.82 o 
   5  -2   4       11.07       16.79      4.58 o 
   6  -2   4        4.44        5.02      5.02 o 
  -7  -1   4        0.94        1.74      3.15 o 
  -6  -1   4       19.87       14.40      4.69 o 
  -5  -1   4       77.13       54.32      7.14 o 
  -4  -1   4        8.12        2.42      3.92 o 
  -3  -1   4       49.62       40.49      3.73 o 
  -2  -1   4      421.66      414.98      7.11 o 
  -1  -1   4      927.57      887.38      8.44 o 
   0  -1   4      953.31     1100.64     10.24 o 
   1  -1   4      943.15      875.08      9.10 o 
   2  -1   4      715.87      796.40     11.17 o 
   3  -1   4      359.36      266.69      9.44 o 
   4  -1   4       19.45       25.43      5.65 o 
   5  -1   4       23.34       22.23      8.16 o 
   6  -1   4        1.76        8.13      8.13 o 
  -7   0   4        1.79        2.11      4.81 o 
  -6   0   4        7.63        0.45      6.42 o 
  -5   0   4       41.04       31.27      7.19 o 
  -4   0   4       14.76        8.80      4.51 o 
  -3   0   4        0.04        5.02      3.35 o 
  -2   0   4       16.16       18.13      2.52 o 
  -1   0   4      439.47      396.72      5.79 o 
   0   0   4      952.22      890.09      7.26 o 
   1   0   4     2912.18     3428.96     84.13 o 
   2   0   4      468.67      507.91     10.70 o 
   3   0   4      261.24      181.50      9.91 o 
   4   0   4        1.92        2.73      7.10 o 
   5   0   4        5.35        0.00      8.51 o 
   6   0   4        0.03        9.65      9.65 o 
  -7   1   4        0.95        0.00      2.28 o 
  -6   1   4       20.46       14.52      3.50 o 
  -5   1   4       76.98       83.78      5.18 o 
  -4   1   4        8.88        8.03      2.78 o 
  -3   1   4       51.51       64.42      3.79 o 
  -2   1   4      424.02      458.32      6.87 o 
  -1   1   4      929.10      880.04      8.08 o 
   0   1   4      949.76     1141.99     15.96 o 
   1   1   4      962.80      949.97      9.69 o 
   2   1   4      697.64      709.67     10.88 o 
   3   1   4      360.58      332.13     10.49 o 
   4   1   4       19.83       11.05      6.31 o 
   5   1   4       22.74       14.62      6.76 o 
   6   1   4        1.83        5.65      7.58 o 
  -7   2   4       10.58        7.49      4.57 o 
  -6   2   4        9.11       12.48      4.74 o 
  -5   2   4       26.54       37.30      4.89 o 
  -4   2   4      122.06      102.72      5.65 o 
  -3   2   4      144.09      130.43      5.28 o 
  -2   2   4      196.35      165.47      5.09 o 
  -1   2   4      313.11      296.46      5.33 o 
   0   2   4       53.53       54.86      2.19 o 
   1   2   4      551.75      557.39      7.35 o 
   2   2   4      106.55      103.89      4.61 o 
   3   2   4      105.05      126.90      6.28 o 
   4   2   4        5.61        5.52      4.01 o 
   5   2   4       11.07        4.72      5.29 o 
   6   2   4        4.51        2.36      5.17 o 
  -7   3   4        5.22        3.49      4.29 o 
  -6   3   4        4.90        5.50      4.69 o 
  -5   3   4       33.25       39.32      5.58 o 
  -4   3   4       15.59       13.20      3.92 o 
  -3   3   4      122.12      130.47      6.05 o 
  -2   3   4       41.97       44.21      3.30 o 
  -1   3   4       53.94       66.83      3.42 o 
   0   3   4      296.93      278.83      6.51 o 
   1   3   4      449.07      511.22      7.77 o 
   2   3   4      182.38      177.02      5.81 o 
   3   3   4       48.08       37.09      4.31 o 
   4   3   4       24.54       25.62      4.56 o 
   5   3   4       46.60       51.41      6.04 o 
   6   3   4        3.61        0.27      4.04 o 
  -6   4   4       12.79       19.56      4.73 o 
  -5   4   4       33.56       17.68      6.06 o 
  -4   4   4       30.03       35.42      4.48 o 
  -3   4   4       49.21       70.17      4.92 o 
  -2   4   4      172.35      140.20      5.82 o 
  -1   4   4      246.53      266.17      6.32 o 
   0   4   4       33.10       42.45      7.58 o 
   1   4   4     1469.85     1672.38     15.00 o 
   2   4   4      508.30      491.34      9.44 o 
   3   4   4       27.26       26.90      4.40 o 
   4   4   4      109.64      126.74      7.08 o 
   5   4   4       14.96       22.43      4.54 o 
   6   4   4        7.30        6.36      3.71 o 
  -6   5   4        6.94        8.86      4.12 o 
  -5   5   4       24.14       20.41      4.98 o 
  -4   5   4       44.25       39.33      5.34 o 
  -3   5   4       31.84       34.62      3.93 o 
  -2   5   4      562.91      606.44     10.53 o 
  -1   5   4       74.93       73.03      4.18 o 
   0   5   4       33.71       40.81      2.59 o 
   1   5   4      316.56      347.96      8.32 o 
   2   5   4       58.09       42.82      3.86 o 
   3   5   4      143.14      150.57      6.79 o 
   4   5   4       14.01       16.98      4.47 o 
   5   5   4       24.72       19.98      4.80 o 
   6   5   4        0.43        3.29      3.29 o 
  -6   6   4        1.74        0.23      3.47 o 
  -5   6   4        2.44        0.29      3.96 o 
  -4   6   4       22.91       34.63      4.79 o 
  -3   6   4       38.06       30.92      4.65 o 
  -2   6   4       36.88       36.12      3.99 o 
  -1   6   4       53.48       46.53      3.70 o 
   0   6   4      153.97      140.25      4.09 o 
   1   6   4      166.55      168.93      6.77 o 
   2   6   4      126.54      115.25      5.90 o 
   3   6   4       53.40       49.68      5.24 o 
   4   6   4       53.42       56.33      5.71 o 
   5   6   4        4.66        7.46      4.04 o 
   6   6   4        3.72        2.25      2.90 o 
  -6   7   4        7.12        3.82      3.13 o 
  -5   7   4       19.61       18.67      4.29 o 
  -4   7   4        0.90        3.63      4.02 o 
  -3   7   4       46.86       47.80      5.09 o 
  -2   7   4       19.83       18.90      4.30 o 
  -1   7   4      122.08      129.91      5.93 o 
   0   7   4       75.60       80.71      3.77 o 
   1   7   4       13.25       11.58      3.30 o 
   2   7   4       67.56       63.66      5.14 o 
   3   7   4        0.81        3.09      3.73 o 
   4   7   4        0.76        1.25      3.53 o 
   5   7   4        1.31        1.20      3.25 o 
  -5   8   4        3.76        6.01      3.06 o 
  -4   8   4       29.09       34.93      4.98 o 
  -3   8   4       20.26       24.70      4.59 o 
  -2   8   4       10.39        9.69      3.71 o 
  -1   8   4       47.80       52.65      4.93 o 
   0   8   4      163.77      168.95      5.27 o 
   1   8   4       78.76       72.37      5.57 o 
   2   8   4       22.28       24.36      4.13 o 
   3   8   4       38.35       44.68      4.75 o 
   4   8   4        0.27        2.24      3.59 o 
   5   8   4        1.41        1.77      3.33 o 
  -5   9   4        8.06        3.71      3.32 o 
  -4   9   4        3.04        3.03      3.54 o 
  -3   9   4       13.61       26.01      4.63 o 
  -2   9   4       34.05       29.77      4.93 o 
  -1   9   4       71.39       60.98      5.96 o 
   0   9   4       83.96      100.82      4.71 o 
   1   9   4       13.85       22.82      4.19 o 
   2   9   4       29.86       32.02      4.54 o 
   3   9   4        0.69        2.47      3.62 o 
   4   9   4        1.01        3.28      3.28 o 
  -4  10   4       13.86       13.66      3.55 o 
  -3  10   4        3.77        2.05      3.97 o 
  -2  10   4       18.88       18.81      4.40 o 
  -1  10   4       22.58       26.43      4.94 o 
   0  10   4       13.09       15.39      3.00 o 
   1  10   4       32.58       21.44      4.45 o 
   2  10   4       10.50       11.89      3.69 o 
   3  10   4        7.46        4.57      3.63 o 
   4  10   4        0.16        1.08      3.12 o 
  -3  11   4        2.54        8.52      3.04 o 
  -2  11   4        9.58       13.91      3.94 o 
  -1  11   4       29.58       29.68      4.59 o 
   0  11   4        6.40        5.00      3.38 o 
   1  11   4        7.78        4.53      3.48 o 
   2  11   4        9.15        6.75      3.85 o 
   3  11   4        2.16        1.32      2.86 o 
  -2  12   4        0.53        0.49      3.29 o 
  -1  12   4        0.65        4.65      3.09 o 
   0  12   4        5.44        4.15      3.39 o 
   1  12   4        0.83        0.24      3.32 o 
   2  12   4        0.41        1.52      3.09 o 
   0  13   4        1.36        0.45      2.83 o 
  -2 -12   5        0.62        5.43      4.81 o 
  -1 -12   5        5.71        1.22      5.62 o 
   0 -12   5        2.69        3.86      3.49 o 
   1 -12   5        1.12        0.00      4.63 o 
   2 -12   5        2.48        7.69      4.32 o 
  -3 -11   5        1.75        3.50      5.32 o 
  -2 -11   5       16.82       15.90      5.88 o 
  -1 -11   5        9.33       10.19      5.85 o 
   0 -11   5        4.35        4.18      4.18 o 
   1 -11   5        4.28       13.75      4.73 o 
   2 -11   5        4.84        2.88      5.69 o 
   3 -11   5        2.34        0.98      4.15 o 
  -4 -10   5       16.09        3.28      5.41 o 
  -3 -10   5       13.36       11.00      6.44 o 
  -2 -10   5        7.11        7.52      5.67 o 
  -1 -10   5       46.55       47.07      7.23 o 
   0 -10   5       71.95       57.82      5.56 o 
   1 -10   5        1.36        0.34      5.51 o 
   2 -10   5        6.91        5.00      5.12 o 
   3 -10   5        0.78        5.14      5.14 o 
   4 -10   5        5.38        0.95      4.23 o 
  -5  -9   5        4.46        5.15      4.31 o 
  -4  -9   5       19.15       17.69      5.92 o 
  -3  -9   5       56.55       54.36      6.63 o 
  -2  -9   5       12.34       14.50      5.07 o 
  -1  -9   5       60.36       43.46      6.84 o 
   0  -9   5        4.74        1.90      3.69 o 
   1  -9   5       75.67       70.56      7.48 o 
   2  -9   5       22.37       18.22      5.68 o 
   3  -9   5        5.57        5.23      4.95 o 
   4  -9   5        6.78        4.05      4.53 o 
  -5  -8   5        1.81        1.97      4.59 o 
  -4  -8   5       28.94       32.16      5.55 o 
  -3  -8   5       27.18       28.78      5.86 o 
  -2  -8   5        0.11        0.34      4.48 o 
  -1  -8   5      179.82      194.22      9.47 o 
   0  -8   5       41.26       42.09     12.79 o 
   1  -8   5       34.75       34.36      5.48 o 
   2  -8   5       18.79       18.27      5.52 o 
   3  -8   5       44.83       33.13      6.01 o 
   4  -8   5        7.07        6.20      4.63 o 
   5  -8   5        2.09        1.88      4.15 o 
  -6  -7   5        1.57        1.90      3.67 o 
  -5  -7   5       29.29       25.33      5.73 o 
  -4  -7   5        3.17        9.53      4.66 o 
  -3  -7   5       23.18       31.79      5.63 o 
  -2  -7   5       40.15       32.26      5.05 o 
  -1  -7   5       98.56      100.80      6.55 o 
   0  -7   5       35.38       45.35      3.35 o 
   1  -7   5      118.31      115.01      6.84 o 
   2  -7   5       34.15       31.54      5.10 o 
   3  -7   5        3.86       15.08      4.34 o 
   4  -7   5        3.57        3.39      5.11 o 
   5  -7   5        2.35        0.00      4.57 o 
  -6  -6   5        9.30       11.34      4.26 o 
  -5  -6   5        5.40        6.53      4.79 o 
  -4  -6   5       90.36       79.28      6.70 o 
  -3  -6   5       45.95       48.89      5.07 o 
  -2  -6   5       24.23       17.94      3.79 o 
  -1  -6   5       41.70       32.56      4.75 o 
   0  -6   5      174.82      164.87      4.97 o 
   1  -6   5        1.37        3.93      3.49 o 
   2  -6   5       12.81       15.46      4.36 o 
   3  -6   5       71.97       53.31      6.17 o 
   4  -6   5       18.08       15.31      5.45 o 
   5  -6   5        1.29        1.97      4.92 o 
  -6  -5   5       33.23       16.41      4.93 o 
  -5  -5   5        9.35       17.67      4.25 o 
  -4  -5   5       57.74       48.18      5.28 o 
  -3  -5   5        6.57        5.05      3.90 o 
  -2  -5   5      266.86      277.59      9.20 o 
  -1  -5   5       44.14       42.80      4.01 o 
   0  -5   5      111.15      139.61      6.98 o 
   1  -5   5      179.12      160.08      6.74 o 
   2  -5   5      190.48      249.20      8.49 o 
   3  -5   5       68.35       81.55      6.51 o 
   4  -5   5       58.41       69.97      7.09 o 
   5  -5   5        6.58        8.79      5.15 o 
   6  -5   5        3.73        9.26      3.38 o 
  -6  -4   5       14.69       17.60      4.54 o 
  -5  -4   5        1.82        1.12      4.95 o 
  -4  -4   5       10.55       11.60      4.48 o 
  -3  -4   5       95.69       92.05      5.67 o 
  -2  -4   5      159.07      179.25      6.85 o 
  -1  -4   5      703.26      737.39     11.19 o 
   0  -4   5      152.00      158.85      4.26 o 
   1  -4   5      316.51      332.22      8.48 o 
   2  -4   5      232.94      240.50      8.01 o 
   3  -4   5       43.07       38.98      5.34 o 
   4  -4   5       24.87       31.30      5.68 o 
   5  -4   5        0.69        0.57      3.82 o 
   6  -4   5        3.09        5.87      3.42 o 
  -7  -3   5       13.98        8.84      3.17 o 
  -6  -3   5       28.15       33.26      5.05 o 
  -5  -3   5      107.74      101.11      7.59 o 
  -4  -3   5       46.24       50.89      5.50 o 
  -3  -3   5       75.83       83.10      5.09 o 
  -2  -3   5       23.81       18.58      3.22 o 
  -1  -3   5     1320.97     1384.98     13.74 o 
   0  -3   5      707.19      684.22      6.68 o 
   1  -3   5       35.84       41.49      3.32 o 
   2  -3   5      151.17      135.05      5.93 o 
   3  -3   5      130.91      139.62      6.36 o 
   4  -3   5      139.98      140.12      7.59 o 
   5  -3   5       10.59        2.70      4.58 o 
   6  -3   5        0.49        1.01      3.65 o 
  -7  -2   5        8.20        8.34      3.55 o 
  -6  -2   5        2.95        1.20      4.24 o 
  -5  -2   5        7.63       11.34      4.65 o 
  -4  -2   5      333.06      336.46     10.05 o 
  -3  -2   5       39.33       26.56      3.73 o 
  -2  -2   5      123.85      127.10      5.35 o 
  -1  -2   5     1989.78     1878.05     14.31 o 
   0  -2   5      829.67      989.59      6.93 o 
   1  -2   5      263.58      238.79      5.41 o 
   2  -2   5      204.16      205.67      6.35 o 
   3  -2   5      372.32      339.13      9.40 o 
   4  -2   5       74.94       53.66      5.78 o 
   5  -2   5        8.85       12.72      5.15 o 
   6  -2   5        1.59        4.15      4.21 o 
  -7  -1   5        0.68        1.17      3.91 o 
  -6  -1   5       15.51       16.45      5.86 o 
  -5  -1   5       32.04       19.41      5.99 o 
  -4  -1   5      138.61      124.00      5.96 o 
  -3  -1   5      145.85      147.62      5.08 o 
  -2  -1   5      958.10      988.45     11.15 o 
  -1  -1   5      616.39      519.91      6.92 o 
   0  -1   5      100.04       77.41      5.34 o 
   1  -1   5      763.63      813.25      9.52 o 
   2  -1   5     1297.08     1236.25     14.97 o 
   3  -1   5       82.50       90.00      6.56 o 
   4  -1   5      127.95      102.92      9.56 o 
   5  -1   5        1.39        8.30      6.99 o 
   6  -1   5        0.15        2.01      7.57 o 
  -7   0   5        2.21        2.89      5.54 o 
  -6   0   5       17.62       34.09      6.79 o 
  -5   0   5        0.34        2.22      5.40 o 
  -4   0   5      694.62      494.50     13.48 o 
  -3   0   5      275.17      211.12      7.67 o 
  -2   0   5       57.02       50.40      5.13 o 
  -1   0   5     2302.61     2175.39     14.09 o 
   0   0   5     4009.69     4024.00     56.74 o 
   1   0   5       33.83       31.56      3.65 o 
   2   0   5      440.57      405.48     12.48 o 
   3   0   5      406.97      443.84     14.08 o 
   4   0   5      198.90      197.69     13.77 o 
   5   0   5        0.04        2.86      8.24 o 
   6   0   5        1.01        3.80      8.19 o 
  -7   1   5        0.68        0.22      3.14 o 
  -6   1   5       15.66        6.78      4.45 o 
  -5   1   5       33.35       43.01      4.52 o 
  -4   1   5      135.83      141.50      6.57 o 
  -3   1   5      143.42      119.50      5.27 o 
  -2   1   5      965.02      983.30     10.60 o 
  -1   1   5      608.89      562.45      7.11 o 
   0   1   5      101.15       85.50      2.45 o 
   1   1   5      767.74      893.56     10.17 o 
   2   1   5     1310.55     1292.01     15.62 o 
   3   1   5       81.82      105.16      6.98 o 
   4   1   5      129.49       95.08      8.75 o 
   5   1   5        1.24        2.34      6.78 o 
   6   1   5        0.14        7.23      6.97 o 
  -7   2   5        8.33        7.49      3.26 o 
  -6   2   5        2.73        0.92      3.50 o 
  -5   2   5        7.63        8.28      3.57 o 
  -4   2   5      339.08      324.72      8.71 o 
  -3   2   5       41.62       30.63      3.14 o 
  -2   2   5      122.75      107.18      4.33 o 
  -1   2   5     2006.42     1790.42     12.80 o 
   0   2   5      848.14      981.06     15.64 o 
   1   2   5      258.25      244.88      5.35 o 
   2   2   5      206.45      224.60      6.83 o 
   3   2   5      367.36      333.87      9.98 o 
   4   2   5       76.75       63.59      6.10 o 
   5   2   5        8.87       16.64      5.53 o 
   6   2   5        1.52        1.43      5.42 o 
  -7   3   5       13.97       11.69      4.02 o 
  -6   3   5       27.08       28.98      5.63 o 
  -5   3   5      110.57      117.56      7.46 o 
  -4   3   5       45.15       53.59      4.99 o 
  -3   3   5       76.67       76.41      4.74 o 
  -2   3   5       28.36       24.45      2.83 o 
  -1   3   5     1327.61     1367.04     12.48 o 
   0   3   5      710.52      643.46      6.05 o 
   1   3   5       40.08       41.82      3.29 o 
   2   3   5      152.63      146.01      5.67 o 
   3   3   5      130.84      133.04      6.65 o 
   4   3   5      140.41      135.79      7.51 o 
   5   3   5       10.71       12.62      4.27 o 
   6   3   5        0.51        2.16      4.07 o 
  -6   4   5       14.67       18.55      5.16 o 
  -5   4   5        1.96        4.82      4.82 o 
  -4   4   5        9.67        4.98      4.05 o 
  -3   4   5       96.37       86.02      5.17 o 
  -2   4   5      158.38      168.04      6.24 o 
  -1   4   5      704.16      739.39     10.39 o 
   0   4   5      144.30      151.09      3.85 o 
   1   4   5      318.51      348.97      7.74 o 
   2   4   5      235.18      244.93      7.43 o 
   3   4   5       44.89       48.42      4.51 o 
   4   4   5       24.45       35.87      4.92 o 
   5   4   5        0.70        2.04      3.42 o 
   6   4   5        3.01        0.23      3.47 o 
  -6   5   5       33.20       37.39      5.34 o 
  -5   5   5       10.01        5.75      4.84 o 
  -4   5   5       57.25       50.61      5.57 o 
  -3   5   5        6.22        8.29      3.22 o 
  -2   5   5      264.78      269.10      8.25 o 
  -1   5   5       46.48       42.51      4.12 o 
   0   5   5      112.14      135.51      3.98 o 
   1   5   5      171.79      154.92      6.01 o 
   2   5   5      191.16      233.16      7.64 o 
   3   5   5       68.01       71.41      5.46 o 
   4   5   5       57.39       68.09      6.03 o 
   5   5   5        6.79       10.80      4.31 o 
   6   5   5        3.68        1.87      3.04 o 
  -6   6   5        9.27        7.45      4.32 o 
  -5   6   5        5.21       13.30      4.30 o 
  -4   6   5       89.39       83.44      6.40 o 
  -3   6   5       47.89       43.13      4.74 o 
  -2   6   5       23.81       26.34      3.73 o 
  -1   6   5       41.28       31.64      3.56 o 
   0   6   5      172.89      165.09      4.51 o 
   1   6   5        1.48        2.52      2.57 o 
   2   6   5       13.46       13.95      3.68 o 
   3   6   5       69.49       53.42      5.32 o 
   4   6   5       18.48       21.73      4.44 o 
   5   6   5        1.30        2.86      3.39 o 
  -6   7   5        1.73        4.38      3.15 o 
  -5   7   5       28.94       42.29      4.96 o 
  -4   7   5        2.96        0.55      3.97 o 
  -3   7   5       22.65       30.00      4.87 o 
  -2   7   5       40.52       37.86      4.55 o 
  -1   7   5       97.27      103.80      5.71 o 
   0   7   5       35.14       40.75      3.08 o 
   1   7   5      118.03      111.23      6.07 o 
   2   7   5       33.00       36.00      4.16 o 
   3   7   5        3.84        8.23      3.63 o 
   4   7   5        3.47        2.21      3.83 o 
   5   7   5        2.22        1.13      3.26 o 
  -5   8   5        1.86        1.95      3.17 o 
  -4   8   5       29.21       26.19      4.66 o 
  -3   8   5       27.12       14.07      4.63 o 
  -2   8   5        0.09        6.27      3.42 o 
  -1   8   5      180.29      179.26      7.85 o 
   0   8   5       39.63       33.66      3.88 o 
   1   8   5       35.53       31.54      4.99 o 
   2   8   5       18.65       22.45      4.30 o 
   3   8   5       44.82       39.72      5.41 o 
   4   8   5        6.81        9.31      3.78 o 
   5   8   5        2.08        2.27      2.58 o 
  -5   9   5        4.79        1.31      3.28 o 
  -4   9   5       19.17       14.12      4.55 o 
  -3   9   5       56.25       52.56      5.61 o 
  -2   9   5       13.64       20.21      4.43 o 
  -1   9   5       60.04       54.93      5.46 o 
   0   9   5        4.60        6.29      2.71 o 
   1   9   5       77.44       75.96      5.90 o 
   2   9   5       21.48       23.32      4.01 o 
   3   9   5        5.63        3.12      3.66 o 
   4   9   5        6.78        2.23      3.33 o 
  -4  10   5       16.59       13.91      3.69 o 
  -3  10   5       13.06       13.30      4.26 o 
  -2  10   5        7.09        3.69      3.92 o 
  -1  10   5       48.14       45.81      5.51 o 
   0  10   5       70.60       62.90      6.54 o 
   1  10   5        1.47        1.20      3.86 o 
   2  10   5        6.92       10.73      3.34 o 
   3  10   5        0.89        2.75      3.12 o 
   4  10   5        5.36        0.60      3.10 o 
  -3  11   5        1.85        0.00      3.19 o 
  -2  11   5       16.47       11.04      4.22 o 
  -1  11   5        9.83        7.38      4.06 o 
   0  11   5        4.34        4.25      2.79 o 
   1  11   5        4.66        0.72      3.53 o 
   2  11   5        4.72        4.57      2.92 o 
   3  11   5        2.37       10.08      2.67 o 
  -2  12   5        0.64        5.85      3.14 o 
  -1  12   5        5.84        3.23      3.63 o 
   0  12   5        2.50        2.02      2.50 o 
   1  12   5        1.18        0.91      3.40 o 
   2  12   5        2.54        1.64      2.79 o 
  -2 -12   6        0.86        8.94      4.37 o 
  -1 -12   6       12.40       13.72      5.85 o 
   0 -12   6        3.12        1.27      5.41 o 
   1 -12   6        2.34        1.03      4.56 o 
   2 -12   6        0.16        2.80      4.15 o 
  -3 -11   6        2.98        3.38      5.08 o 
  -2 -11   6       10.66       15.39      5.27 o 
  -1 -11   6        2.61       13.76      5.25 o 
   0 -11   6        0.41        3.46      3.58 o 
   1 -11   6        4.86        1.77      5.30 o 
   2 -11   6        3.94        4.91      4.91 o 
   3 -11   6        1.29        6.82      4.00 o 
  -4 -10   6        0.51        1.45      4.34 o 
  -3 -10   6       22.60       28.49      6.33 o 
  -2 -10   6        8.59       11.61      5.36 o 
  -1 -10   6        7.02        0.77      5.43 o 
   0 -10   6       52.60       32.47      4.58 o 
   1 -10   6       25.74       19.46      6.39 o 
   2 -10   6       19.71       12.83      5.33 o 
   3 -10   6        1.46        1.69      4.08 o 
   4 -10   6        6.55        5.92      4.56 o 
  -5  -9   6        1.69       11.71      3.73 o 
  -4  -9   6       13.57        2.91      5.44 o 
  -3  -9   6       20.31       15.21      5.13 o 
  -2  -9   6       21.58       12.61      6.09 o 
  -1  -9   6       32.32       29.43      5.51 o 
   0  -9   6       38.97       38.68      4.68 o 
   1  -9   6       46.69       44.01      6.26 o 
   2  -9   6        2.58        7.36      4.97 o 
   3  -9   6       13.75       19.12      5.10 o 
   4  -9   6        2.90        2.62      4.43 o 
  -5  -8   6        5.65        3.28      4.36 o 
  -4  -8   6        8.31        2.80      4.91 o 
  -3  -8   6       56.37       50.09      6.34 o 
  -2  -8   6       14.89       16.21      4.89 o 
  -1  -8   6       14.35       13.56      5.17 o 
   0  -8   6       88.98       84.19     10.45 o 
   1  -8   6       26.07       31.72      5.71 o 
   2  -8   6       10.38       17.86      4.98 o 
   3  -8   6       21.25       27.76      5.42 o 
   4  -8   6        0.99        6.76      4.57 o 
   5  -8   6        0.74        0.60      3.92 o 
  -6  -7   6        2.27        3.79      3.91 o 
  -5  -7   6       36.23       32.51      5.85 o 
  -4  -7   6        0.06        2.63      4.84 o 
  -3  -7   6       13.49        8.40      4.52 o 
  -2  -7   6       35.33       35.45      4.95 o 
  -1  -7   6       84.46       74.18      6.23 o 
   0  -7   6       37.26       36.52      3.82 o 
   1  -7   6        8.33        6.84      4.40 o 
   2  -7   6       61.28       56.63      5.94 o 
   3  -7   6        8.70       10.83      5.38 o 
   4  -7   6        0.69        2.02      4.90 o 
   5  -7   6        2.66        2.56      4.15 o 
  -6  -6   6        4.84        1.94      4.48 o 
  -5  -6   6       38.30       22.10      5.83 o 
  -4  -6   6       16.44        6.46      5.02 o 
  -3  -6   6       41.00       40.04      4.83 o 
  -2  -6   6       50.25       57.81      4.81 o 
  -1  -6   6        2.49        3.27      3.33 o 
   0  -6   6      170.57      174.14      5.62 o 
   1  -6   6       40.17       45.32      4.60 o 
   2  -6   6       52.29       61.67      5.78 o 
   3  -6   6       29.55       16.93      5.62 o 
   4  -6   6        0.06       12.69      4.11 o 
   5  -6   6        0.73        3.85      4.98 o 
  -6  -5   6        5.10        7.91      4.40 o 
  -5  -5   6        9.70        2.15      4.89 o 
  -4  -5   6       34.85       37.89      5.30 o 
  -3  -5   6       17.77        9.94      4.38 o 
  -2  -5   6      129.29      142.72      6.92 o 
  -1  -5   6      229.68      232.05      8.02 o 
   0  -5   6      263.54      271.98      6.14 o 
   1  -5   6       39.80       34.51      4.36 o 
   2  -5   6       57.38       54.79      5.01 o 
   3  -5   6       42.98       54.12      5.90 o 
   4  -5   6        0.42        4.81      4.81 o 
   5  -5   6        6.86        5.53      4.75 o 
   6  -5   6        1.65        5.62      3.59 o 
  -6  -4   6       14.06        6.92      4.42 o 
  -5  -4   6       67.89       75.22      6.33 o 
  -4  -4   6      107.46      103.82      7.43 o 
  -3  -4   6      111.72      118.01      6.76 o 
  -2  -4   6       31.37       36.21      4.18 o 
  -1  -4   6      174.66      188.43      6.94 o 
   0  -4   6      584.49      698.73      7.99 o 
   1  -4   6      268.10      311.14      8.31 o 
   2  -4   6      120.30      129.00      6.29 o 
   3  -4   6      256.86      253.28      9.29 o 
   4  -4   6      107.34      110.69      7.11 o 
   5  -4   6       21.66       22.94      4.84 o 
   6  -4   6        3.72        4.90      3.08 o 
  -7  -3   6        0.84        0.47      3.34 o 
  -6  -3   6        2.77        2.12      4.39 o 
  -5  -3   6       33.60       31.37      6.11 o 
  -4  -3   6       16.61       19.86      4.68 o 
  -3  -3   6       51.60       47.00      5.17 o 
  -2  -3   6        0.92        4.82      3.02 o 
  -1  -3   6      692.39      782.82     10.95 o 
   0  -3   6      555.90      596.34     14.70 o 
   1  -3   6      105.77       97.75      4.87 o 
   2  -3   6      237.78      220.46      7.22 o 
   3  -3   6       72.10       58.95      5.35 o 
   4  -3   6       30.05       22.51      4.76 o 
   5  -3   6       10.72        9.63      3.92 o 
   6  -3   6        0.86        2.52      3.50 o 
  -7  -2   6        8.23        0.00      4.23 o 
  -6  -2   6        3.44        0.69      4.58 o 
  -5  -2   6       44.09       48.07      6.55 o 
  -4  -2   6        6.18        9.44      4.34 o 
  -3  -2   6      606.99      500.14     10.52 o 
  -2  -2   6      300.93      325.74      7.61 o 
  -1  -2   6      465.12      421.45      7.19 o 
   0  -2   6     1057.52     1083.38     16.74 o 
   1  -2   6       94.96       66.47      3.65 o 
   2  -2   6        5.33        1.58      2.91 o 
   3  -2   6      232.79      235.13      8.60 o 
   4  -2   6       41.50       34.74      5.90 o 
   5  -2   6       19.99       20.43      5.90 o 
   6  -2   6        3.63        8.03      4.81 o 
  -7  -1   6        1.94        7.00      4.57 o 
  -6  -1   6       21.86       35.83      6.41 o 
  -5  -1   6        7.55        7.10      5.57 o 
  -4  -1   6      319.23      290.22      9.03 o 
  -3  -1   6      357.16      324.63      9.00 o 
  -2  -1   6      214.74      177.62      5.83 o 
  -1  -1   6     1035.61      923.41      9.78 o 
   0  -1   6      193.56      184.59      3.22 o 
   1  -1   6      465.99      526.29      8.29 o 
   2  -1   6       25.90       26.47      3.89 o 
   3  -1   6      105.95      131.07      7.59 o 
   4  -1   6       99.86      110.29      9.90 o 
   5  -1   6       25.61       23.14      7.41 o 
   6  -1   6        0.67        3.32      6.55 o 
  -7   0   6        4.76       10.45      6.24 o 
  -6   0   6       12.73       19.27      7.14 o 
  -5   0   6        0.03        6.68      9.68 o 
  -4   0   6       16.89       13.04      4.69 o 
  -3   0   6       27.24       13.46      3.77 o 
  -2   0   6      285.36      294.24      6.82 o 
  -1   0   6      163.88      202.99      4.95 o 
   0   0   6     3632.36     3353.41     59.54 o 
   1   0   6     1418.08     1567.48     14.72 o 
   2   0   6      323.29      316.27      9.55 o 
   3   0   6      392.04      361.10     13.15 o 
   4   0   6        0.73        2.19      7.32 o 
   5   0   6       20.70       17.98     10.13 o 
   6   0   6        0.87       14.38      8.10 o 
  -7   1   6        1.94        1.24      3.99 o 
  -6   1   6       22.22       33.07      4.79 o 
  -5   1   6        7.29       12.05      4.29 o 
  -4   1   6      321.02      310.00      9.62 o 
  -3   1   6      357.91      374.86      8.30 o 
  -2   1   6      223.18      175.56      5.73 o 
  -1   1   6     1037.32      898.96      9.64 o 
   0   1   6      193.55      196.90      3.35 o 
   1   1   6      458.85      543.87      8.69 o 
   2   1   6       27.31       25.28      3.97 o 
   3   1   6      105.76      132.92      8.06 o 
   4   1   6       98.16      123.58     10.11 o 
   5   1   6       25.81       23.78      7.95 o 
   6   1   6        0.70        5.97      6.99 o 
  -7   2   6        8.39        7.05      2.81 o 
  -6   2   6        3.19        2.39      3.20 o 
  -5   2   6       43.23       47.56      4.63 o 
  -4   2   6        6.37        6.02      3.24 o 
  -3   2   6      602.71      497.57      9.60 o 
  -2   2   6      302.44      279.40      6.21 o 
  -1   2   6      461.94      400.55      6.58 o 
   0   2   6     1063.28     1136.32      7.61 o 
   1   2   6       95.92       74.71      3.68 o 
   2   2   6        5.82        3.17      2.77 o 
   3   2   6      233.96      259.13      9.09 o 
   4   2   6       42.30       40.50      6.40 o 
   5   2   6       20.03       26.46      5.82 o 
   6   2   6        3.58        3.27      5.12 o 
  -7   3   6        0.85        7.92      2.74 o 
  -6   3   6        2.92        2.58      3.87 o 
  -5   3   6       33.46       30.17      5.05 o 
  -4   3   6       17.51       17.77      3.95 o 
  -3   3   6       53.07       53.09      4.41 o 
  -2   3   6        0.89        1.24      2.34 o 
  -1   3   6      683.47      713.45      9.58 o 
   0   3   6      553.69      567.58      5.98 o 
   1   3   6      105.46       97.74      4.43 o 
   2   3   6      235.53      241.10      7.10 o 
   3   3   6       72.45       64.17      5.27 o 
   4   3   6       29.84       33.45      4.68 o 
   5   3   6       11.06        3.41      4.57 o 
   6   3   6        0.83        1.36      4.10 o 
  -6   4   6       13.60        5.35      4.42 o 
  -5   4   6       67.16       67.52      6.21 o 
  -4   4   6      111.94      116.64      6.81 o 
  -3   4   6      106.67       96.79      6.03 o 
  -2   4   6       31.72       41.11      3.61 o 
  -1   4   6      167.88      179.17      6.05 o 
   0   4   6      597.92      715.62     18.98 o 
   1   4   6      263.34      298.18      7.57 o 
   2   4   6      117.89      112.53      5.43 o 
   3   4   6      259.08      258.49      8.85 o 
   4   4   6      106.21      119.43      6.88 o 
   5   4   6       21.60       21.87      4.88 o 
   6   4   6        3.75        2.72      3.64 o 
  -6   5   6        5.16        4.70      4.22 o 
  -5   5   6        8.73       13.27      4.90 o 
  -4   5   6       35.02       38.40      5.42 o 
  -3   5   6       16.59       23.14      3.69 o 
  -2   5   6      130.17      148.02      6.57 o 
  -1   5   6      228.85      240.97      7.53 o 
   0   5   6      264.19      296.89      5.57 o 
   1   5   6       37.71       38.21      3.55 o 
   2   5   6       58.17       54.37      4.45 o 
   3   5   6       42.66       47.98      5.29 o 
   4   5   6        0.50        4.08      3.67 o 
   5   5   6        6.92        0.24      4.17 o 
   6   5   6        1.63        0.79      2.77 o 
  -6   6   6        5.10        1.27      4.23 o 
  -5   6   6       38.78       43.69      5.65 o 
  -4   6   6       14.86        8.94      4.41 o 
  -3   6   6       41.72       41.05      4.87 o 
  -2   6   6       49.81       34.88      4.45 o 
  -1   6   6        3.07        0.97      3.07 o 
   0   6   6      167.22      169.56      4.96 o 
   1   6   6       39.66       37.17      3.99 o 
   2   6   6       51.78       54.57      5.34 o 
   3   6   6       29.25       24.97      5.07 o 
   4   6   6        0.06        3.62      3.71 o 
   5   6   6        0.73        3.82      3.82 o 
  -6   7   6        2.42        2.21      2.96 o 
  -5   7   6       35.89       29.84      5.29 o 
  -4   7   6        0.05        3.80      4.03 o 
  -3   7   6       13.28        8.10      3.95 o 
  -2   7   6       37.31       41.49      4.44 o 
  -1   7   6       82.61       75.93      5.45 o 
   0   7   6       36.66       39.92      3.04 o 
   1   7   6        8.80        8.65      3.47 o 
   2   7   6       62.15       55.06      5.04 o 
   3   7   6        8.60        6.81      3.72 o 
   4   7   6        0.72        3.57      3.27 o 
   5   7   6        2.55        1.29      3.10 o 
  -5   8   6        5.61        5.63      3.92 o 
  -4   8   6        8.46        1.58      4.15 o 
  -3   8   6       55.18       52.92      5.44 o 
  -2   8   6       15.11       20.05      4.00 o 
  -1   8   6       14.81       13.00      4.10 o 
   0   8   6       89.78       85.10      4.16 o 
   1   8   6       26.01       26.78      4.59 o 
   2   8   6       10.57       10.32      4.14 o 
   3   8   6       21.28       16.56      3.99 o 
   4   8   6        0.95        0.92      3.34 o 
   5   8   6        0.74        0.39      2.68 o 
  -5   9   6        1.69        2.78      3.04 o 
  -4   9   6       13.76        2.26      4.24 o 
  -3   9   6       20.61       15.15      4.33 o 
  -2   9   6       20.71       17.30      4.62 o 
  -1   9   6       33.58       23.21      5.20 o 
   0   9   6       39.32       42.68      3.76 o 
   1   9   6       45.57       46.73      4.97 o 
   2   9   6        2.88        0.23      3.25 o 
   3   9   6       13.84       17.14      3.71 o 
   4   9   6        3.01        1.49      3.17 o 
  -4  10   6        0.65        3.41      3.41 o 
  -3  10   6       22.78       20.99      4.13 o 
  -2  10   6        8.49        5.22      3.86 o 
  -1  10   6        6.67        6.79      3.75 o 
   0  10   6       53.06       42.29      8.52 o 
   1  10   6       26.24       33.20      4.41 o 
   2  10   6       20.00       17.10      3.72 o 
   3  10   6        1.33        5.87      2.83 o 
  -3  11   6        3.13        1.38      2.89 o 
  -2  11   6       10.48        7.53      3.70 o 
  -1  11   6        2.68        8.80      3.39 o 
   0  11   6        0.43        0.99      2.60 o 
   1  11   6        4.76        4.63      3.22 o 
   2  11   6        4.11        8.88      2.99 o 
   3  11   6        1.27        0.77      2.53 o 
  -2  12   6        0.88        3.38      2.90 o 
  -1  12   6       12.36        9.35      3.46 o 
   0  12   6        3.42        2.54      5.00 o 
   1  12   6        2.25        4.65      2.95 o 
   2  12   6        0.14        1.13      2.39 o 
  -2 -12   7        3.74        3.53      4.79 o 
  -1 -12   7        2.61        1.80      5.22 o 
   0 -12   7       10.86        2.15      3.75 o 
   1 -12   7        0.71        7.69      4.00 o 
  -3 -11   7        0.21        5.06      5.06 o 
  -2 -11   7       13.79       12.95      6.10 o 
  -1 -11   7        3.15        1.88      5.23 o 
   0 -11   7       13.28        9.63      4.09 o 
   1 -11   7        4.97        7.85      4.93 o 
   2 -11   7        0.60        2.28      4.49 o 
  -4 -10   7        3.95        1.39      4.52 o 
  -3 -10   7       15.53       15.02      5.64 o 
  -2 -10   7       10.73        9.85      5.01 o 
  -1 -10   7        3.68        9.66      4.77 o 
   0 -10   7        4.48        7.46      3.70 o 
   1 -10   7       13.10       16.01      4.99 o 
   2 -10   7        9.20        1.35      5.01 o 
   3 -10   7        0.15        0.98      4.15 o 
  -5  -9   7        6.45        5.59      4.37 o 
  -4  -9   7        2.18        1.41      4.68 o 
  -3  -9   7        2.68        2.21      5.31 o 
  -2  -9   7       45.08       39.83      6.61 o 
  -1  -9   7        5.60        3.80      5.21 o 
   0  -9   7       14.85       23.09      3.77 o 
   1  -9   7        6.63        4.20      5.28 o 
   2  -9   7       30.08       30.33      6.59 o 
   3  -9   7        4.24        2.69      4.63 o 
   4  -9   7        3.55        5.35      4.28 o 
  -5  -8   7        1.95        4.65      4.65 o 
  -4  -8   7       16.29       14.78      5.30 o 
  -3  -8   7       19.07       18.64      5.41 o 
  -2  -8   7        4.06        5.93      4.63 o 
  -1  -8   7        9.55        6.60      4.17 o 
   0  -8   7       20.98       18.10      4.59 o 
   1  -8   7        7.42        8.75      4.81 o 
   2  -8   7       24.29       24.20      5.48 o 
   3  -8   7        7.53        0.99      5.18 o 
   4  -8   7        6.69        1.99      4.38 o 
  -6  -7   7       10.58       13.24      4.03 o 
  -5  -7   7        8.63        8.85      5.35 o 
  -4  -7   7       68.24       71.67      6.98 o 
  -3  -7   7       27.77       16.58      5.32 o 
  -2  -7   7        2.83        0.89      4.68 o 
  -1  -7   7       63.63       63.36      5.86 o 
   0  -7   7       26.61       19.27      5.63 o 
   1  -7   7       99.12       97.49      6.94 o 
   2  -7   7       17.66       16.65      5.15 o 
   3  -7   7        1.60       10.04      4.64 o 
   4  -7   7        2.60        1.35      4.72 o 
   5  -7   7        0.19        4.06      4.06 o 
  -6  -6   7        8.09        7.09      4.12 o 
  -5  -6   7        7.35        9.75      5.07 o 
  -4  -6   7      114.25      108.96      7.49 o 
  -3  -6   7       54.09       56.26      5.77 o 
  -2  -6   7        2.14        5.31      3.85 o 
  -1  -6   7       15.98       23.55      4.22 o 
   0  -6   7       82.79       89.87      4.33 o 
   1  -6   7        8.48       12.34      3.91 o 
   2  -6   7       31.65       33.24      5.23 o 
   3  -6   7       21.29       14.91      5.27 o 
   4  -6   7        3.94        2.30      4.44 o 
   5  -6   7        3.85        0.32      4.85 o 
  -6  -5   7       27.25       20.96      5.19 o 
  -5  -5   7       19.48       24.84      5.09 o 
  -4  -5   7       23.29       19.88      5.30 o 
  -3  -5   7       34.48       48.17      5.20 o 
  -2  -5   7      223.11      236.76      8.94 o 
  -1  -5   7       28.28       27.99      3.97 o 
   0  -5   7      126.16      121.42      4.58 o 
   1  -5   7       27.83       31.49      4.47 o 
   2  -5   7      145.21      160.27      7.67 o 
   3  -5   7       84.46       89.95      6.99 o 
   4  -5   7       35.55       28.30      5.79 o 
   5  -5   7        2.48        6.89      4.53 o 
  -6  -4   7       14.02       14.32      4.81 o 
  -5  -4   7       10.62       15.65      5.31 o 
  -4  -4   7       27.03       43.38      5.93 o 
  -3  -4   7      138.24      148.98      7.82 o 
  -2  -4   7       43.07       41.51      4.68 o 
  -1  -4   7       15.38       11.34      3.27 o 
   0  -4   7      964.53     1111.23     36.92 o 
   1  -4   7      134.58      162.67      6.65 o 
   2  -4   7       56.27       60.72      5.11 o 
   3  -4   7      105.61       99.14      6.21 o 
   4  -4   7        8.25        3.61      4.62 o 
   5  -4   7        0.37        0.56      3.95 o 
   6  -4   7        1.56        0.94      3.22 o 
  -7  -3   7        3.72       13.50      3.59 o 
  -6  -3   7       13.40       18.96      5.52 o 
  -5  -3   7       58.57       60.84      7.27 o 
  -4  -3   7       32.18       32.14      5.60 o 
  -3  -3   7      220.65      220.54      8.78 o 
  -2  -3   7      112.25      122.53      5.84 o 
  -1  -3   7      140.68      134.70      5.63 o 
   0  -3   7      136.94      114.93      5.10 o 
   1  -3   7      354.78      350.39      8.39 o 
   2  -3   7       32.23       32.94      3.69 o 
   3  -3   7       48.51       60.89      5.14 o 
   4  -3   7       26.70       18.78      5.32 o 
   5  -3   7        9.23        4.23      4.43 o 
   6  -3   7       13.03       13.64      3.67 o 
  -7  -2   7        3.63        1.60      4.76 o 
  -6  -2   7       13.69        1.14      5.95 o 
  -5  -2   7       20.66       13.82      6.91 o 
  -4  -2   7       68.12       62.94      6.19 o 
  -3  -2   7      314.10      240.25      8.43 o 
  -2  -2   7      306.36      341.62      7.82 o 
  -1  -2   7       88.99       78.72      4.29 o 
   0  -2   7      171.61      160.99      8.99 o 
   1  -2   7       74.14       70.30      4.18 o 
   2  -2   7       38.46       49.14      4.05 o 
   3  -2   7      138.09      145.95      7.21 o 
   4  -2   7       57.50       64.83      6.75 o 
   5  -2   7       14.49       16.92      5.64 o 
   6  -2   7        6.10       12.55      5.00 o 
  -7  -1   7       10.69        8.01      5.96 o 
  -6  -1   7       36.11       17.78      8.29 o 
  -5  -1   7       35.09       23.85      6.79 o 
  -4  -1   7       37.20       25.85      5.04 o 
  -3  -1   7       55.16       52.34      4.85 o 
  -2  -1   7     1041.69     1062.57     12.85 o 
  -1  -1   7       58.90       65.54      3.45 o 
   0  -1   7      165.32      133.66      3.97 o 
   1  -1   7      163.84      160.43      5.57 o 
   2  -1   7      259.59      278.68      8.49 o 
   3  -1   7        0.35       15.73      4.78 o 
   4  -1   7       51.20       56.15      7.46 o 
   5  -1   7        0.15        8.74      6.73 o 
   6  -1   7        4.20        4.81      6.64 o 
  -7   0   7        0.09        4.48      5.55 o 
  -6   0   7       40.99       61.49      8.33 o 
  -5   0   7       77.70       89.49      8.47 o 
  -4   0   7       43.22       37.91      5.56 o 
  -3   0   7      963.09      834.75     13.58 o 
  -2   0   7     1429.54     1716.91     16.09 o 
  -1   0   7      154.19      158.18      5.08 o 
   0   0   7      564.33      774.41     10.27 o 
   1   0   7       37.44       32.42      3.58 o 
   2   0   7       85.49       95.92      5.75 o 
   3   0   7      131.37      159.52      9.51 o 
   4   0   7       88.35      108.80      9.54 o 
   5   0   7       22.25       50.65      9.58 o 
   6   0   7        2.91        8.76      8.36 o 
  -7   1   7       10.67        3.25      4.40 o 
  -6   1   7       36.95       42.15      6.04 o 
  -5   1   7       32.94       40.00      5.64 o 
  -4   1   7       38.51       43.91      4.54 o 
  -3   1   7       58.07       52.91      4.62 o 
  -2   1   7     1018.43      991.52     12.10 o 
  -1   1   7       61.40       66.95      3.67 o 
   0   1   7      163.81      140.50     11.37 o 
   1   1   7      165.96      169.73      5.87 o 
   2   1   7      260.48      303.93      9.20 o 
   3   1   7        0.33       10.84      5.12 o 
   4   1   7       51.83       48.95      7.98 o 
   5   1   7        0.16        6.53      7.72 o 
   6   1   7        4.14       18.19      6.71 o 
  -7   2   7        3.70        2.54      2.78 o 
  -6   2   7       13.72       14.44      3.62 o 
  -5   2   7       20.99       25.61      4.40 o 
  -4   2   7       66.55       79.23      5.09 o 
  -3   2   7      322.14      249.26      7.48 o 
  -2   2   7      305.55      293.86      7.20 o 
  -1   2   7       85.03       83.64      3.85 o 
   0   2   7      162.31      148.32      3.50 o 
   1   2   7       75.95       84.25      4.43 o 
   2   2   7       38.36       53.68      4.11 o 
   3   2   7      134.62      154.16      7.80 o 
   4   2   7       58.11       84.53      7.85 o 
   5   2   7       14.44       26.06      6.36 o 
   6   2   7        6.16        3.92      5.24 o 
  -6   3   7       13.25       10.55      3.90 o 
  -5   3   7       57.14       70.97      5.52 o 
  -4   3   7       33.32       27.40      4.39 o 
  -3   3   7      220.37      215.42      7.25 o 
  -2   3   7      107.56      103.06      4.92 o 
  -1   3   7      146.11      130.56      5.15 o 
   0   3   7      135.86      106.03      3.24 o 
   1   3   7      359.29      369.80      8.09 o 
   2   3   7       29.94       32.96      3.53 o 
   3   3   7       48.56       68.66      5.47 o 
   4   3   7       26.63       24.15      4.99 o 
   5   3   7        9.15       14.44      4.39 o 
   6   3   7       13.04       19.27      4.59 o 
  -6   4   7       14.27       15.58      4.34 o 
  -5   4   7       10.76       11.89      4.03 o 
  -4   4   7       26.86       37.48      4.72 o 
  -3   4   7      134.52      133.02      6.32 o 
  -2   4   7       43.39       48.59      3.90 o 
  -1   4   7       17.63       13.81      2.95 o 
   0   4   7      954.19     1123.06      9.52 o 
   1   4   7      134.58      161.09      5.97 o 
   2   4   7       54.71       55.17      4.41 o 
   3   4   7      107.38       80.32      5.89 o 
   4   4   7        7.89       11.83      3.82 o 
   5   4   7        0.37        2.31      3.48 o 
   6   4   7        1.55        2.85      3.20 o 
  -6   5   7       27.27       34.51      4.85 o 
  -5   5   7       20.02       31.30      4.64 o 
  -4   5   7       22.77       19.30      4.75 o 
  -3   5   7       36.49       33.55      4.82 o 
  -2   5   7      220.60      248.52      8.17 o 
  -1   5   7       26.07       22.55      3.55 o 
   0   5   7      124.77      114.60      3.99 o 
   1   5   7       29.96       26.77      3.64 o 
   2   5   7      142.17      155.83      6.54 o 
   3   5   7       84.76      101.27      6.33 o 
   4   5   7       35.85       27.98      5.05 o 
   5   5   7        2.36        0.23      3.38 o 
  -6   6   7        8.24        7.51      3.87 o 
  -5   6   7        7.54       13.54      4.38 o 
  -4   6   7      111.99      123.37      7.20 o 
  -3   6   7       56.51       70.62      5.58 o 
  -2   6   7        2.06        1.77      3.15 o 
  -1   6   7       16.71       16.39      3.56 o 
   0   6   7       81.66       83.51      3.76 o 
   1   6   7        9.04        5.13      3.27 o 
   2   6   7       32.58       32.57      4.26 o 
   3   6   7       20.56       20.00      4.09 o 
   4   6   7        4.07        3.83      3.83 o 
   5   6   7        3.86        7.28      3.17 o 
  -6   7   7       10.47        5.73      3.60 o 
  -5   7   7        9.39        2.42      4.11 o 
  -4   7   7       67.59       93.31      6.85 o 
  -3   7   7       26.63       25.87      4.44 o 
  -2   7   7        2.64        0.72      3.81 o 
  -1   7   7       61.73       64.16      5.29 o 
   0   7   7       26.80       24.10      3.58 o 
   1   7   7       98.43       99.31      6.04 o 
   2   7   7       17.95       11.86      4.33 o 
   3   7   7        1.60        6.32      3.22 o 
   4   7   7        2.68        0.47      3.45 o 
   5   7   7        0.17        0.21      2.64 o 
  -5   8   7        2.05        3.65      3.25 o 
  -4   8   7       16.64       12.84      4.54 o 
  -3   8   7       18.55       16.50      4.48 o 
  -2   8   7        3.97        1.79      4.05 o 
  -1   8   7        9.75        7.37      3.58 o 
   0   8   7       20.50       20.73      3.04 o 
   1   8   7        7.39        2.50      3.57 o 
   2   8   7       24.02       14.57      4.57 o 
   3   8   7        7.83        6.55      3.37 o 
   4   8   7        6.77        2.86      3.50 o 
  -5   9   7        6.18        7.63      2.69 o 
  -4   9   7        2.31        2.01      3.54 o 
  -3   9   7        2.82        0.00      3.71 o 
  -2   9   7       44.06       37.80      5.07 o 
  -1   9   7        6.15        6.70      3.64 o 
   0   9   7       15.01       20.98      3.74 o 
   1   9   7        6.72       10.03      3.38 o 
   2   9   7       30.20       36.38      4.82 o 
   3   9   7        4.22        6.74      3.30 o 
   4   9   7        3.48        2.60      2.85 o 
  -4  10   7        3.64        2.24      3.36 o 
  -3  10   7       15.92       10.53      4.45 o 
  -2  10   7       10.65        9.91      3.75 o 
  -1  10   7        3.36        3.41      3.50 o 
   0  10   7        4.33        5.35      2.81 o 
   1  10   7       12.94        3.74      4.27 o 
   2  10   7        9.05        4.25      3.77 o 
   3  10   7        0.11        2.28      2.90 o 
  -3  11   7        0.22        3.18      3.18 o 
  -2  11   7       13.78        3.93      4.03 o 
  -1  11   7        3.02        1.01      3.79 o 
   0  11   7       13.11        7.13      2.71 o 
   1  11   7        5.24        9.11      3.31 o 
   2  11   7        0.61        3.70      2.57 o 
  -2  12   7        3.72        3.26      3.02 o 
  -1  12   7        2.43        0.46      3.50 o 
   0  12   7       10.87        9.54      4.31 o 
   1  12   7        0.71        1.58      2.82 o 
  -2 -12   8        1.15        0.99      4.88 o 
  -1 -12   8        2.79        3.04      4.28 o 
   0 -12   8       11.16        3.23      3.31 o 
   1 -12   8        4.70        6.57      3.65 o 
  -3 -11   8        2.41        3.11      4.93 o 
  -2 -11   8       31.55       33.67      6.18 o 
  -1 -11   8        7.07       14.21      4.95 o 
   0 -11   8        0.39        3.74      3.74 o 
   1 -11   8        6.14        5.25      4.93 o 
   2 -11   8        1.83        4.66      4.79 o 
  -4 -10   8        6.85        1.36      4.65 o 
  -3 -10   8        2.18        1.84      5.24 o 
  -2 -10   8        2.67        0.73      5.24 o 
  -1 -10   8        4.12        5.46      5.55 o 
   0 -10   8        7.12        5.62      3.39 o 
   1 -10   8        5.56        5.70      4.61 o 
   2 -10   8        3.19        0.99      4.69 o 
   3 -10   8        1.30        1.54      4.12 o 
  -5  -9   8        2.37        2.12      4.49 o 
  -4  -9   8        2.58        4.70      4.70 o 
  -3  -9   8        1.56        1.12      4.58 o 
  -2  -9   8       21.89       23.29      5.76 o 
  -1  -9   8        9.42       14.95      5.34 o 
   0  -9   8        3.15        3.43      3.29 o 
   1  -9   8        4.19        8.82      5.10 o 
   2  -9   8        9.99       11.97      5.22 o 
   3  -9   8        0.29        5.63      4.21 o 
   4  -9   8        2.18        6.03      3.87 o 
  -5  -8   8        8.75        6.13      4.63 o 
  -4  -8   8        6.58        4.22      5.32 o 
  -3  -8   8       69.64       63.30      6.99 o 
  -2  -8   8        9.54       12.08      5.07 o 
  -1  -8   8       43.08       37.08      6.24 o 
   0  -8   8        3.42        5.68      3.71 o 
   1  -8   8        6.88       11.14      4.02 o 
   2  -8   8       11.38        8.11      5.21 o 
   3  -8   8        9.29        9.42      5.06 o 
   4  -8   8        9.62        1.95      4.85 o 
  -5  -7   8       34.90       33.17      5.56 o 
  -4  -7   8        4.08        9.28      5.01 o 
  -3  -7   8       82.27       80.37      7.14 o 
  -2  -7   8       31.84       29.59      5.25 o 
  -1  -7   8       25.80       26.73      5.12 o 
   0  -7   8       24.34       22.09      3.53 o 
   1  -7   8       14.34       14.67      4.76 o 
   2  -7   8       38.56       35.75      5.98 o 
   3  -7   8       19.12       17.47      5.69 o 
   4  -7   8        1.46        4.66      4.88 o 
   5  -7   8        0.32        4.17      4.17 o 
  -6  -6   8       13.45        9.58      4.41 o 
  -5  -6   8        9.42       11.41      4.85 o 
  -4  -6   8       81.93       84.61      7.60 o 
  -3  -6   8       69.10       91.21      7.12 o 
  -2  -6   8       12.78       20.24      4.62 o 
  -1  -6   8       26.97       31.34      4.94 o 
   0  -6   8       61.90       64.53      4.14 o 
   1  -6   8        0.14        1.85      3.71 o 
   2  -6   8        9.83        9.10      4.55 o 
   3  -6   8       12.23        1.56      5.01 o 
   4  -6   8       22.65       13.35      5.70 o 
   5  -6   8        1.26        1.21      4.47 o 
  -6  -5   8        0.72        3.40      4.39 o 
  -5  -5   8       22.56       23.82      5.75 o 
  -4  -5   8       43.15       47.65      6.69 o 
  -3  -5   8       37.82       37.21      5.48 o 
  -2  -5   8      671.97      765.52     14.72 o 
  -1  -5   8      105.74       94.99      6.05 o 
   0  -5   8       33.77       34.79      3.13 o 
   1  -5   8      238.99      220.51      8.72 o 
   2  -5   8        4.78        1.53      4.01 o 
   3  -5   8        9.70       11.75      4.84 o 
   4  -5   8        1.40        6.42      4.13 o 
   5  -5   8        2.54        0.60      4.45 o 
  -6  -4   8       31.13       37.13      5.94 o 
  -5  -4   8       49.80       44.03      6.96 o 
  -4  -4   8      104.38      120.71      8.52 o 
  -3  -4   8      149.36      163.89      8.22 o 
  -2  -4   8       56.01       47.36      5.06 o 
  -1  -4   8      141.15      150.51      6.50 o 
   0  -4   8       88.27       90.70     13.66 o 
   1  -4   8      256.47      260.30      8.21 o 
   2  -4   8       64.02       50.83      5.59 o 
   3  -4   8       18.03       18.57      4.54 o 
   4  -4   8       32.00       42.55      5.77 o 
   5  -4   8        4.07        1.95      4.54 o 
  -6  -3   8        1.75        1.46      5.65 o 
  -5  -3   8      161.28      148.22     10.35 o 
  -4  -3   8       20.98       16.83      5.27 o 
  -3  -3   8      164.57      158.25      7.85 o 
  -2  -3   8      120.25      103.32      5.65 o 
  -1  -3   8      293.17      224.88      7.41 o 
   0  -3   8       16.13       26.02      3.85 o 
   1  -3   8      699.59      687.52     11.35 o 
   2  -3   8       28.17       23.29      3.64 o 
   3  -3   8        8.08       13.84      4.10 o 
   4  -3   8       14.03        6.59      4.81 o 
   5  -3   8        2.17        0.29      3.74 o 
   6  -3   8        0.38        2.17      3.30 o 
  -7  -2   8       26.77       16.46      6.34 o 
  -6  -2   8        9.53        4.43      6.69 o 
  -5  -2   8        3.50        8.65      5.18 o 
  -4  -2   8      248.61      190.63     10.02 o 
  -3  -2   8       53.89       52.39      5.23 o 
  -2  -2   8      245.97      338.78      8.91 o 
  -1  -2   8     1397.38     1370.45     14.24 o 
   0  -2   8      175.32      151.66      9.31 o 
   1  -2   8       90.94       80.35      4.74 o 
   2  -2   8       22.77       17.98      3.71 o 
   3  -2   8       93.78      102.94      6.66 o 
   4  -2   8        6.41        5.10      5.10 o 
   5  -2   8        1.47        2.99      5.22 o 
   6  -2   8        4.55        8.63      4.49 o 
  -7  -1   8        0.59        0.40      5.12 o 
  -6  -1   8        2.15        9.61      6.21 o 
  -5  -1   8       75.70       53.30      7.97 o 
  -4  -1   8       37.99       29.29      5.11 o 
  -3  -1   8       48.64       43.97      4.93 o 
  -2  -1   8     1427.79     1495.61     15.95 o 
  -1  -1   8     1069.74     1217.71     12.77 o 
   0  -1   8       75.54       62.14      2.78 o 
   1  -1   8       97.14      101.77      5.01 o 
   2  -1   8       32.67       33.82      4.59 o 
   3  -1   8       33.24       26.37      4.98 o 
   4  -1   8       61.10       69.95      8.39 o 
   5  -1   8        8.57       10.03      6.19 o 
   6  -1   8        0.30        1.57      5.64 o 
  -7   0   8        1.11        5.83      5.83 o 
  -6   0   8       56.01       58.85      9.12 o 
  -5   0   8       30.96       22.12      6.29 o 
  -4   0   8        1.63        6.76      4.35 o 
  -3   0   8      102.91       97.09      6.05 o 
  -2   0   8        7.85        7.07      2.91 o 
  -1   0   8      210.26      221.57      5.80 o 
   0   0   8       69.27       96.86      6.35 o 
   1   0   8       41.07       43.11      3.90 o 
   2   0   8      273.02      323.01      9.95 o 
   3   0   8        0.26        1.22      4.77 o 
   4   0   8        4.80        3.28      7.57 o 
   5   0   8        4.95        5.22      7.56 o 
   6   0   8        0.01        5.44      6.80 o 
  -7   1   8        0.58        2.28      4.48 o 
  -6   1   8        2.44        4.82      4.82 o 
  -5   1   8       75.07       76.12      6.84 o 
  -4   1   8       36.91       37.62      4.69 o 
  -3   1   8       45.44       59.05      4.63 o 
  -2   1   8     1440.00     1399.06     15.03 o 
  -1   1   8     1059.00     1161.33     12.34 o 
   0   1   8       73.70       71.91      2.71 o 
   1   1   8       91.35       92.58      5.07 o 
   2   1   8       34.84       44.55      4.54 o 
   3   1   8       33.08       32.70      5.75 o 
   4   1   8       60.48       89.52      8.95 o 
   5   1   8        8.43        7.15      6.53 o 
   6   1   8        0.31        2.55      5.79 o 
  -7   2   8       26.29       16.18      3.74 o 
  -6   2   8        9.86        3.23      3.98 o 
  -5   2   8        3.76        2.52      4.12 o 
  -4   2   8      241.85      217.70      8.38 o 
  -3   2   8       56.24       56.76      4.49 o 
  -2   2   8      246.21      295.87      7.71 o 
  -1   2   8     1384.00     1388.03     13.77 o 
   0   2   8      178.67      169.02      3.94 o 
   1   2   8       89.24       93.67      4.79 o 
   2   2   8       23.85       33.05      3.68 o 
   3   2   8       92.13       97.60      7.39 o 
   4   2   8        6.26        2.90      5.44 o 
   5   2   8        1.49        0.71      5.49 o 
   6   2   8        4.58        8.51      4.64 o 
  -6   3   8        1.80        0.00      3.56 o 
  -5   3   8      161.40      140.68      7.53 o 
  -4   3   8       20.67       14.25      4.06 o 
  -3   3   8      164.97      143.71      6.30 o 
  -2   3   8      115.09       95.43      4.88 o 
  -1   3   8      290.62      223.17      6.75 o 
   0   3   8       16.09       21.09      2.27 o 
   1   3   8      691.70      682.35     10.80 o 
   2   3   8       28.10       27.55      3.86 o 
   3   3   8        8.09       12.52      3.85 o 
   4   3   8       13.85       14.98      5.47 o 
   5   3   8        2.16        5.68      4.42 o 
   6   3   8        0.39        0.80      3.90 o 
  -6   4   8       30.79       30.59      4.52 o 
  -5   4   8       49.42       52.28      5.41 o 
  -4   4   8      105.08       95.36      6.72 o 
  -3   4   8      151.44      158.80      6.99 o 
  -2   4   8       55.77       49.65      4.34 o 
  -1   4   8      142.11      144.22      6.03 o 
   0   4   8       86.24       86.72      4.26 o 
   1   4   8      259.22      255.30      7.72 o 
   2   4   8       65.30       57.83      4.91 o 
   3   4   8       17.26       16.41      4.26 o 
   4   4   8       31.99       31.20      5.26 o 
   5   4   8        4.09        5.92      3.61 o 
  -6   5   8        0.58        2.59      3.65 o 
  -5   5   8       23.21       19.13      5.21 o 
  -4   5   8       43.28       46.93      5.88 o 
  -3   5   8       36.01       31.25      4.62 o 
  -2   5   8      674.39      749.98     13.22 o 
  -1   5   8      108.63      109.56      5.54 o 
   0   5   8       34.49       34.56      2.98 o 
   1   5   8      239.73      223.72      7.42 o 
   2   5   8        5.44        3.90      3.56 o 
   3   5   8        9.65        5.25      3.93 o 
   4   5   8        1.37        4.09      4.09 o 
   5   5   8        2.65        0.92      3.20 o 
  -6   6   8       13.58        9.01      3.87 o 
  -5   6   8        9.23       12.10      4.56 o 
  -4   6   8       85.27       78.53      7.03 o 
  -3   6   8       66.74       82.89      6.37 o 
  -2   6   8       12.93       17.28      3.91 o 
  -1   6   8       28.97       37.93      4.26 o 
   0   6   8       62.02       71.13      5.03 o 
   1   6   8        0.14        1.85      3.07 o 
   2   6   8        9.83       14.24      3.79 o 
   3   6   8       11.97       14.93      3.64 o 
   4   6   8       23.04       17.07      4.18 o 
   5   6   8        1.27        0.44      2.92 o 
  -5   7   8       35.72       35.54      5.07 o 
  -4   7   8        3.99        8.67      4.28 o 
  -3   7   8       81.85       91.75      6.85 o 
  -2   7   8       34.25       28.71      4.77 o 
  -1   7   8       26.70       39.44      4.67 o 
   0   7   8       24.80       29.68      3.15 o 
   1   7   8       13.97       11.09      3.63 o 
   2   7   8       39.83       32.48      4.59 o 
   3   7   8       19.08       20.45      4.47 o 
   4   7   8        1.46        1.36      3.21 o 
   5   7   8        0.32        0.19      2.48 o 
  -5   8   8        8.56        7.98      3.73 o 
  -4   8   8        7.09        3.78      4.30 o 
  -3   8   8       69.09       77.38      6.32 o 
  -2   8   8        9.64       14.82      4.49 o 
  -1   8   8       42.68       55.12      5.43 o 
   0   8   8        3.67        6.44      3.02 o 
   1   8   8        6.89        3.22      3.84 o 
   2   8   8       11.72       10.93      4.07 o 
   3   8   8        9.23       13.84      3.74 o 
   4   8   8        9.58        9.10      3.49 o 
  -4   9   8        2.60        4.75      3.59 o 
  -3   9   8        1.62        3.68      3.68 o 
  -2   9   8       22.23       19.57      4.41 o 
  -1   9   8        8.83       15.60      4.29 o 
   0   9   8        3.20        1.41      2.65 o 
   1   9   8        4.06        3.97      3.77 o 
   2   9   8        9.53        9.85      3.97 o 
   3   9   8        0.30        2.63      3.25 o 
   4   9   8        2.12        5.27      2.47 o 
  -4  10   8        6.73        6.60      2.95 o 
  -3  10   8        2.30        3.72      3.72 o 
  -2  10   8        2.64        2.35      3.92 o 
  -1  10   8        3.98        4.21      3.85 o 
   0  10   8        6.98        4.95      2.67 o 
   1  10   8        5.64        1.38      3.59 o 
   2  10   8        3.19        0.44      3.18 o 
   3  10   8        1.39        1.57      2.97 o 
  -3  11   8        2.24        0.65      2.93 o 
  -2  11   8       31.85       35.33      4.21 o 
  -1  11   8        6.73        7.51      3.86 o 
   0  11   8        0.39        0.64      2.37 o 
   1  11   8        5.99        2.56      3.05 o 
   2  11   8        1.80        1.56      2.62 o 
  -1  12   8        2.96        3.77      3.15 o 
   0  12   8       11.10        8.21      2.28 o 
   1  12   8        4.72        3.32      2.58 o 
  -1 -12   9       10.02        7.63      4.79 o 
   0 -12   9        3.89        2.94      6.78 o 
  -3 -11   9        0.34        4.56      4.56 o 
  -2 -11   9        3.08        0.34      4.87 o 
  -1 -11   9        6.05        2.10      5.00 o 
   0 -11   9        1.04        1.78      3.14 o 
   1 -11   9        4.34        8.47      3.72 o 
   2 -11   9        3.75        1.19      3.64 o 
  -4 -10   9        3.56        2.28      4.45 o 
  -3 -10   9        4.50        9.28      4.47 o 
  -2 -10   9        0.74        1.09      5.39 o 
  -1 -10   9        4.25        3.93      5.33 o 
   0 -10   9        7.65       11.84      3.52 o 
   1 -10   9        4.13        4.28      4.82 o 
   2 -10   9        3.90        0.33      4.38 o 
   3 -10   9        0.65        0.00      3.93 o 
  -4  -9   9        4.88       12.51      4.60 o 
  -3  -9   9        1.11        1.45      4.76 o 
  -2  -9   9       42.48       46.71      6.40 o 
  -1  -9   9       14.03        9.81      5.84 o 
   0  -9   9        3.01        5.43      3.66 o 
   1  -9   9        7.71        9.85      4.98 o 
   2  -9   9        8.63        4.66      5.06 o 
   3  -9   9        0.46        3.24      4.74 o 
   4  -9   9        4.52        1.16      4.11 o 
  -5  -8   9        5.32        4.57      4.57 o 
  -4  -8   9       32.54       27.28      6.17 o 
  -3  -8   9       20.42       25.22      5.76 o 
  -2  -8   9        0.22        5.01      5.01 o 
  -1  -8   9       36.85       37.11      6.36 o 
   0  -8   9       11.86       11.20      3.66 o 
   1  -8   9        5.11        8.27      4.81 o 
   2  -8   9        4.85        1.01      4.41 o 
   3  -8   9        3.55        2.36      5.20 o 
   4  -8   9        0.31        4.77      4.61 o 
  -5  -7   9       18.86        4.38      5.41 o 
  -4  -7   9       15.46       14.82      5.54 o 
  -3  -7   9       28.24       17.06      5.61 o 
  -2  -7   9      129.12      149.59      8.73 o 
  -1  -7   9       51.96       57.84      6.59 o 
   0  -7   9        7.37       19.80      5.45 o 
   1  -7   9       17.60       12.65      5.00 o 
   2  -7   9       30.43       33.11      5.86 o 
   3  -7   9       10.09        7.35      5.29 o 
   4  -7   9        8.94       17.07      4.80 o 
  -6  -6   9        2.65        2.97      4.23 o 
  -5  -6   9        2.07        6.95      4.76 o 
  -4  -6   9       71.88       86.32      7.49 o 
  -3  -6   9      109.29      117.81      7.87 o 
  -2  -6   9       92.80       91.97      7.37 o 
  -1  -6   9       15.80       14.03      4.63 o 
   0  -6   9      152.79      163.70      8.00 o 
   1  -6   9       15.06       18.85      4.80 o 
   2  -6   9       33.77       35.43      5.79 o 
   3  -6   9        4.11        4.48      4.97 o 
   4  -6   9       13.81        9.08      5.30 o 
   5  -6   9        3.38        1.74      4.18 o 
  -6  -5   9        2.05        7.78      4.41 o 
  -5  -5   9       48.88       42.67      6.52 o 
  -4  -5   9       16.85       25.74      6.24 o 
  -3  -5   9       34.70       30.39      5.78 o 
  -2  -5   9      152.39      161.79      8.60 o 
  -1  -5   9       43.76       37.22      4.94 o 
   0  -5   9       12.68       11.71      2.83 o 
   1  -5   9       35.90       51.69      5.49 o 
   2  -5   9       54.96       49.06      5.89 o 
   3  -5   9       10.71       11.81      4.62 o 
   4  -5   9       17.83       16.33      5.20 o 
   5  -5   9        7.39        7.35      4.41 o 
  -6  -4   9        0.25        8.16      4.34 o 
  -5  -4   9       14.85       28.60      6.16 o 
  -4  -4   9       37.40       30.42      5.92 o 
  -3  -4   9      133.64      142.16      8.23 o 
  -2  -4   9       27.89       31.77      4.89 o 
  -1  -4   9       65.20       62.43      4.90 o 
   0  -4   9      291.23      282.68      6.19 o 
   1  -4   9        8.66       16.52      3.75 o 
   2  -4   9       85.02       86.07      6.23 o 
   3  -4   9       26.30       22.34      5.35 o 
   4  -4   9        5.87        0.85      4.39 o 
   5  -4   9        0.14        0.29      3.61 o 
  -6  -3   9       26.37       27.62      6.60 o 
  -5  -3   9       17.25       11.88      6.30 o 
  -4  -3   9       18.79       17.86      6.10 o 
  -3  -3   9      106.13       97.52      7.09 o 
  -2  -3   9       45.13       63.35      4.97 o 
  -1  -3   9      238.78      256.05      8.09 o 
   0  -3   9       10.29        7.47      2.92 o 
   1  -3   9      163.92      136.48      6.20 o 
   2  -3   9      116.91      135.20      6.72 o 
   3  -3   9        3.10        7.82      3.62 o 
   4  -3   9        2.96        2.56      4.42 o 
   5  -3   9        0.64        2.54      3.63 o 
  -6  -2   9        0.50        4.20      6.23 o 
  -5  -2   9       56.89       70.71      8.04 o 
  -4  -2   9      121.10      111.91      8.19 o 
  -3  -2   9       56.99       73.28      5.75 o 
  -2  -2   9        4.87       16.40      3.73 o 
  -1  -2   9      313.99      314.45      8.23 o 
   0  -2   9       12.93       11.22      1.98 o 
   1  -2   9       30.35       26.98      3.83 o 
   2  -2   9        6.53        9.79      2.93 o 
   3  -2   9       26.63       26.42      5.33 o 
   4  -2   9        5.85        7.97      4.82 o 
   5  -2   9        2.97        6.78      4.79 o 
   6  -2   9        3.29        0.82      4.07 o 
  -7  -1   9        0.44        6.27      4.95 o 
  -6  -1   9       24.83       19.38      7.96 o 
  -5  -1   9       80.60       83.61      8.88 o 
  -4  -1   9       67.15       71.32      6.56 o 
  -3  -1   9      159.91      129.96      7.14 o 
  -2  -1   9      604.19      724.52     11.72 o 
  -1  -1   9      736.81      822.84     11.37 o 
   0  -1   9      157.69      171.14      4.02 o 
   1  -1   9      143.70      145.08      6.01 o 
   2  -1   9       30.40       29.38      4.18 o 
   3  -1   9       23.53       21.57      5.45 o 
   4  -1   9       52.80       83.76      8.72 o 
   5  -1   9        1.14        4.72      5.58 o 
   6  -1   9        1.37        1.72      4.47 o 
  -7   0   9        0.02        0.74      5.00 o 
  -6   0   9        4.46        5.04      6.14 o 
  -5   0   9       20.62       16.62      6.75 o 
  -4   0   9      234.17      203.30     10.89 o 
  -3   0   9        1.90        1.39      4.20 o 
  -2   0   9       36.57       39.01      3.97 o 
  -1   0   9      721.50      861.90     11.47 o 
   0   0   9       33.54       48.41      4.03 o 
   1   0   9      153.54      177.50      6.90 o 
   2   0   9       49.86       57.94      5.33 o 
   3   0   9       62.09       90.06      7.24 o 
   4   0   9       20.76       24.72      7.93 o 
   5   0   9       22.75       28.06      7.51 o 
   6   0   9        8.73        3.54      6.53 o 
  -7   1   9        0.44        2.29      4.20 o 
  -6   1   9       23.92       14.88      5.89 o 
  -5   1   9       84.03       82.47      8.17 o 
  -4   1   9       65.84       78.58      6.17 o 
  -3   1   9      154.08      144.65      6.64 o 
  -2   1   9      620.43      710.65     11.37 o 
  -1   1   9      727.97      803.90     11.18 o 
   0   1   9      155.20      178.91      4.16 o 
   1   1   9      143.28      147.36      6.18 o 
   2   1   9       31.42       36.70      4.92 o 
   3   1   9       23.44       28.25      5.49 o 
   4   1   9       52.91       52.42      9.22 o 
   5   1   9        1.15       10.09      5.98 o 
   6   1   9        1.36        4.16      5.27 o 
  -6   2   9        0.60        0.26      3.74 o 
  -5   2   9       58.15       69.99      6.55 o 
  -4   2   9      120.38      112.79      6.59 o 
  -3   2   9       57.05       68.62      4.65 o 
  -2   2   9        4.93       12.24      3.04 o 
  -1   2   9      322.05      338.67      8.16 o 
   0   2   9       12.33        7.41      1.92 o 
   1   2   9       31.23       33.52      3.58 o 
   2   2   9        6.08        3.80      3.34 o 
   3   2   9       27.39       26.15      5.58 o 
   4   2   9        5.71        5.25      5.47 o 
   5   2   9        2.95       14.31      4.79 o 
   6   2   9        3.33        9.70      4.01 o 
  -6   3   9       26.54       20.96      4.60 o 
  -5   3   9       15.76       10.16      4.23 o 
  -4   3   9       19.45       22.49      4.22 o 
  -3   3   9      106.24       88.60      5.74 o 
  -2   3   9       47.40       42.77      4.52 o 
  -1   3   9      243.18      249.48      7.56 o 
   0   3   9       10.39        6.96      2.81 o 
   1   3   9      167.50      137.10      6.17 o 
   2   3   9      116.84      127.65      6.67 o 
   3   3   9        3.06        7.13      3.51 o 
   4   3   9        3.01        8.02      4.33 o 
   5   3   9        0.60        3.26      3.95 o 
  -6   4   9        0.27        3.61      3.61 o 
  -5   4   9       14.53       12.20      4.78 o 
  -4   4   9       39.60       29.39      5.31 o 
  -3   4   9      131.39      130.88      6.78 o 
  -2   4   9       28.00       34.74      3.91 o 
  -1   4   9       62.61       59.72      4.65 o 
   0   4   9      293.06      282.27      6.12 o 
   1   4   9        8.44       14.00      3.25 o 
   2   4   9       83.99       90.81      5.44 o 
   3   4   9       27.39       24.96      4.95 o 
   4   4   9        5.71        0.52      4.35 o 
   5   4   9        0.14        3.72      3.72 o 
  -6   5   9        2.25        5.52      3.46 o 
  -5   5   9       48.36       61.16      5.84 o 
  -4   5   9       16.87       21.53      5.28 o 
  -3   5   9       36.79       33.88      4.81 o 
  -2   5   9      149.26      147.88      7.34 o 
  -1   5   9       45.66       40.11      4.93 o 
   0   5   9       13.14        9.33      2.49 o 
   1   5   9       34.70       37.82      4.55 o 
   2   5   9       56.61       70.65      5.17 o 
   3   5   9       10.70       20.24      4.31 o 
   4   5   9       17.59       16.19      4.44 o 
   5   5   9        7.52        2.25      3.70 o 
  -6   6   9        2.47        1.42      3.22 o 
  -5   6   9        1.97        1.12      4.34 o 
  -4   6   9       70.03       93.80      7.05 o 
  -3   6   9      111.29      120.13      7.54 o 
  -2   6   9       92.42      102.09      6.84 o 
  -1   6   9       16.40       21.23      3.92 o 
   0   6   9      155.45      171.54      6.99 o 
   1   6   9       14.80       22.84      4.03 o 
   2   6   9       33.65       30.82      4.92 o 
   3   6   9        4.38        1.67      3.85 o 
   4   6   9       13.74       17.12      4.26 o 
   5   6   9        3.37        6.08      2.73 o 
  -5   7   9       18.54       16.51      4.39 o 
  -4   7   9       15.60        8.83      4.65 o 
  -3   7   9       29.56       22.68      5.28 o 
  -2   7   9      126.07      140.64      8.09 o 
  -1   7   9       52.71       61.15      5.49 o 
   0   7   9        7.06        4.34      3.05 o 
   1   7   9       17.68       12.68      3.98 o 
   2   7   9       30.55       43.26      4.70 o 
   3   7   9       10.07       11.55      3.80 o 
   4   7   9        8.94        9.74      3.36 o 
  -5   8   9        5.12        2.65      3.85 o 
  -4   8   9       33.85       27.52      4.81 o 
  -3   8   9       19.57       19.06      4.72 o 
  -2   8   9        0.23        4.11      4.41 o 
  -1   8   9       37.34       37.60      5.32 o 
   0   8   9       12.12       21.03      3.48 o 
   1   8   9        4.92        8.05      3.48 o 
   2   8   9        4.64        2.82      3.57 o 
   3   8   9        3.74        3.87      3.05 o 
   4   8   9        0.30        0.00      2.49 o 
  -4   9   9        4.92        2.49      3.60 o 
  -3   9   9        1.26        9.71      3.95 o 
  -2   9   9       42.01       43.63      5.44 o 
  -1   9   9       14.69       14.96      5.03 o 
   0   9   9        3.11        2.78      4.97 o 
   1   9   9        7.81        5.67      3.65 o 
   2   9   9        8.63       11.55      2.91 o 
   3   9   9        0.46        2.32      2.91 o 
  -4  10   9        3.36        5.37      3.16 o 
  -3  10   9        4.51        6.69      3.36 o 
  -2  10   9        0.77        2.88      3.70 o 
  -1  10   9        4.42        1.06      3.83 o 
   0  10   9        7.41        6.88      4.60 o 
   1  10   9        4.07        2.72      3.37 o 
   2  10   9        3.83        5.67      2.79 o 
   3  10   9        0.69        3.87      2.14 o 
  -3  11   9        0.30        2.35      2.77 o 
  -2  11   9        3.22        2.13      3.58 o 
  -1  11   9        5.93        2.94      3.52 o 
   0  11   9        0.99        2.56      3.09 o 
   1  11   9        4.37        6.75      2.72 o 
   2  11   9        3.90        4.38      2.58 o 
  -1  12   9       10.22        8.70      3.19 o 
   0  12   9        3.68        2.44      2.00 o 
  -2 -11  10        3.87        0.66      4.52 o 
  -1 -11  10        6.72        4.35      4.84 o 
   0 -11  10        6.62        4.18      3.09 o 
   1 -11  10        1.00        6.85      3.34 o 
  -3 -10  10        0.42        2.77      4.37 o 
  -2 -10  10        1.81        0.37      4.45 o 
  -1 -10  10       11.19        5.97      4.65 o 
   0 -10  10        1.28        1.19      3.15 o 
   1 -10  10        5.98        3.55      4.59 o 
   2 -10  10        2.94        4.75      4.75 o 
  -4  -9  10        1.29        5.09      4.04 o 
  -3  -9  10       14.93       14.42      5.28 o 
  -2  -9  10       39.77       37.09      5.79 o 
  -1  -9  10        4.21        7.36      5.28 o 
   0  -9  10       10.22        7.14      3.45 o 
   1  -9  10        9.85        2.65      5.42 o 
   2  -9  10        6.77        1.66      4.49 o 
   3  -9  10        5.55        1.90      4.45 o 
  -5  -8  10        1.37        4.12      4.17 o 
  -4  -8  10       29.77       26.71      5.69 o 
  -3  -8  10        0.70        1.44      5.40 o 
  -2  -8  10       17.19        8.45      5.52 o 
  -1  -8  10       79.90       76.02      7.60 o 
   0  -8  10       32.81       36.94      8.94 o 
   1  -8  10        2.36        6.21      4.97 o 
   2  -8  10        4.57       14.10      4.52 o 
   3  -8  10       21.75       14.04      5.42 o 
   4  -8  10        0.59        2.75      4.10 o 
  -5  -7  10        8.35       10.89      4.53 o 
  -4  -7  10       16.28        7.62      5.93 o 
  -3  -7  10      149.01      157.30      9.35 o 
  -2  -7  10       23.91       18.16      6.47 o 
  -1  -7  10       16.88       32.86      5.90 o 
   0  -7  10        3.70        7.85      7.41 o 
   1  -7  10       24.24       30.14      5.61 o 
   2  -7  10        1.11        0.97      4.99 o 
   3  -7  10        3.77        5.06      5.06 o 
   4  -7  10        0.15        3.86      4.37 o 
  -6  -6  10        0.78        4.21      3.65 o 
  -5  -6  10        4.42        0.35      5.19 o 
  -4  -6  10       82.72       87.89      8.50 o 
  -3  -6  10       29.36       28.70      6.04 o 
  -2  -6  10      159.56      160.85      9.27 o 
  -1  -6  10      147.23      162.46      8.95 o 
   0  -6  10       11.09        6.67     10.73 o 
   1  -6  10       36.80       27.19      5.80 o 
   2  -6  10        5.39        3.11      5.18 o 
   3  -6  10       11.96       14.95      5.27 o 
   4  -6  10        3.88        4.79      4.34 o 
   5  -6  10        3.88        1.63      3.83 o 
  -6  -5  10        7.50        8.39      4.37 o 
  -5  -5  10        8.59        7.51      5.84 o 
  -4  -5  10        2.44        6.88      5.26 o 
  -3  -5  10       44.77       56.14      6.15 o 
  -2  -5  10      564.41      588.68     14.87 o 
  -1  -5  10       39.61       38.59      5.14 o 
   0  -5  10        7.52        1.01      3.30 o 
   1  -5  10       38.27       46.56      5.46 o 
   2  -5  10       44.16       45.25      5.77 o 
   3  -5  10       11.49       11.83      4.62 o 
   4  -5  10        6.91        1.55      4.75 o 
   5  -5  10        3.70        6.22      4.18 o 
  -6  -4  10        6.40        9.29      5.13 o 
  -5  -4  10       31.80       37.87      6.51 o 
  -4  -4  10       69.75       72.30      7.62 o 
  -3  -4  10        2.12        3.40      4.70 o 
  -2  -4  10       52.17       57.69      6.14 o 
  -1  -4  10       27.73       21.84      4.31 o 
   0  -4  10       29.70       28.96      5.53 o 
   1  -4  10       34.22       34.59      4.37 o 
   2  -4  10       11.56       15.69      4.24 o 
   3  -4  10       47.13       54.13      5.84 o 
   4  -4  10       12.11       18.05      4.28 o 
   5  -4  10        0.68        0.27      3.81 o 
  -6  -3  10        4.07        6.86      5.67 o 
  -5  -3  10       20.29       24.54      6.98 o 
  -4  -3  10      143.69      190.77      9.77 o 
  -3  -3  10      257.40      273.30     10.55 o 
  -2  -3  10        5.77        5.40      4.00 o 
  -1  -3  10       13.24        7.09      3.48 o 
   0  -3  10      117.68      122.44      4.73 o 
   1  -3  10       68.36       74.35      5.12 o 
   2  -3  10        4.39        2.75      3.67 o 
   3  -3  10        8.18        7.40      4.19 o 
   4  -3  10        2.61        9.48      4.01 o 
   5  -3  10        2.80        3.30      4.20 o 
  -6  -2  10        2.66        0.41      6.07 o 
  -5  -2  10       77.62       55.32      8.97 o 
  -4  -2  10       18.18       26.82      6.43 o 
  -3  -2  10       92.30      109.44      6.87 o 
  -2  -2  10       45.90       35.14      4.67 o 
  -1  -2  10      150.60      137.78      6.07 o 
   0  -2  10      187.83      182.17      8.34 o 
   1  -2  10        7.71        9.09      2.73 o 
   2  -2  10       27.01       43.93      5.01 o 
   3  -2  10       20.34       28.26      4.47 o 
   4  -2  10       13.70       24.57      4.90 o 
   5  -2  10        6.45       10.20      4.71 o 
  -6  -1  10       10.60       12.25      7.08 o 
  -5  -1  10       40.72       49.94      7.76 o 
  -4  -1  10       96.07       99.87      7.90 o 
  -3  -1  10      119.20      120.78      7.02 o 
  -2  -1  10      146.08      166.16      6.78 o 
  -1  -1  10       52.64       54.05      4.13 o 
   0  -1  10       71.22       70.42      3.13 o 
   1  -1  10        9.41        8.59      2.75 o 
   2  -1  10       29.82       29.53      4.10 o 
   3  -1  10       14.31        3.23      5.17 o 
   4  -1  10       28.22       43.63      6.29 o 
   5  -1  10        9.57        0.73      6.03 o 
  -6   0  10       18.20       26.30      6.71 o 
  -5   0  10        5.74       13.28      5.15 o 
  -4   0  10      209.62      221.82     10.60 o 
  -3   0  10        0.08        0.00      5.05 o 
  -2   0  10        3.17        6.73      3.14 o 
  -1   0  10       57.28       53.55      4.82 o 
   0   0  10       23.13       30.54      3.21 o 
   1   0  10       87.04       86.30      5.69 o 
   2   0  10       32.67       48.07      5.27 o 
   3   0  10        0.04        0.00      4.81 o 
   4   0  10       16.16       20.58      6.16 o 
   5   0  10       12.26       11.95      5.59 o 
  -6   1  10       10.45       10.32      5.58 o 
  -5   1  10       41.70       43.17      7.07 o 
  -4   1  10       94.72       92.06      7.12 o 
  -3   1  10      118.45      114.78      6.50 o 
  -2   1  10      150.02      146.41      7.16 o 
  -1   1  10       50.85       47.30      3.91 o 
   0   1  10       71.78       75.74      3.10 o 
   1   1  10       10.53       11.69      2.87 o 
   2   1  10       30.95       28.62      4.42 o 
   3   1  10       14.33       18.13      4.90 o 
   4   1  10       28.59       29.92      7.42 o 
   5   1  10        9.39       16.26      5.62 o 
  -6   2  10        2.51        2.51      0.64 o 
  -5   2  10       76.89       74.85      6.42 o 
  -4   2  10       20.66       39.11      5.00 o 
  -3   2  10       90.40       89.16      5.93 o 
  -2   2  10       45.61       42.06      4.12 o 
  -1   2  10      155.08      152.49      5.95 o 
   0   2  10      186.93      179.21      4.51 o 
   1   2  10        7.78       15.66      3.02 o 
   2   2  10       27.91       27.61      4.68 o 
   3   2  10       19.68       25.88      5.03 o 
   4   2  10       13.81       11.89      3.35 o 
   5   2  10        6.47        8.17      5.05 o 
  -6   3  10        4.20        0.76      3.55 o 
  -5   3  10       20.76       30.98      5.09 o 
  -4   3  10      143.61      160.28      7.42 o 
  -3   3  10      258.64      261.65      9.02 o 
  -2   3  10        5.23        4.01      3.42 o 
  -1   3  10       12.60        7.17      3.20 o 
   0   3  10      119.38      120.90      3.99 o 
   1   3  10       67.22       71.97      4.88 o 
   2   3  10        4.35        6.26      3.21 o 
   3   3  10        8.20        9.74      3.93 o 
   4   3  10        2.72        2.30      4.13 o 
   5   3  10        2.82        2.30      4.24 o 
  -6   4  10        6.39        9.38      3.52 o 
  -5   4  10       32.26       28.96      4.96 o 
  -4   4  10       68.29       75.26      5.85 o 
  -3   4  10        2.82        8.69      4.16 o 
  -2   4  10       52.27       64.93      5.35 o 
  -1   4  10       28.72       25.06      4.33 o 
   0   4  10       31.13       27.59      2.75 o 
   1   4  10       33.97       31.00      3.99 o 
   2   4  10       11.19       14.59      4.09 o 
   3   4  10       48.18       61.92      5.58 o 
   4   4  10       11.92       15.73      4.24 o 
   5   4  10        0.67        1.25      3.12 o 
  -6   5  10        7.49        2.98      3.80 o 
  -5   5  10        8.50       12.04      4.86 o 
  -4   5  10        2.44       12.92      4.38 o 
  -3   5  10       44.52       52.39      5.77 o 
  -2   5  10      563.51      576.68     13.34 o 
  -1   5  10       40.54       40.33      4.93 o 
   0   5  10        7.44        4.49      2.74 o 
   1   5  10       39.58       50.54      4.77 o 
   2   5  10       42.90       36.77      4.73 o 
   3   5  10       11.50        9.66      3.94 o 
   4   5  10        7.01        1.72      3.85 o 
   5   5  10        3.65        2.82      3.50 o 
  -6   6  10        0.86        4.88      3.35 o 
  -5   6  10        4.70       11.05      3.85 o 
  -4   6  10       81.42       83.54      7.12 o 
  -3   6  10       31.08       39.28      5.68 o 
  -2   6  10      160.08      166.93      8.14 o 
  -1   6  10      143.00      140.35      7.88 o 
   0   6  10       12.09       17.95      4.66 o 
   1   6  10       36.76       39.19      5.04 o 
   2   6  10        5.34        6.08      3.87 o 
   3   6  10       11.48        6.95      3.99 o 
   4   6  10        3.94        5.31      3.53 o 
   5   6  10        3.87        3.25      2.59 o 
  -5   7  10        7.88        1.08      4.10 o 
  -4   7  10       16.53        9.34      4.55 o 
  -3   7  10      148.50      157.95      8.50 o 
  -2   7  10       25.70       29.37      5.34 o 
  -1   7  10       15.95       21.03      5.31 o 
   0   7  10        3.50        3.26      2.79 o 
   1   7  10       24.11       24.09      4.53 o 
   2   7  10        0.99        2.62      3.62 o 
   3   7  10        3.79        6.58      3.55 o 
   4   7  10        0.16        3.18      3.18 o 
  -5   8  10        1.45        3.46      3.46 o 
  -4   8  10       29.18       13.54      5.34 o 
  -3   8  10        0.92        7.79      3.83 o 
  -2   8  10       17.38       12.35      4.57 o 
  -1   8  10       78.55       93.48      7.09 o 
   0   8  10       33.32       37.98      3.84 o 
   1   8  10        2.36        1.44      3.70 o 
   2   8  10        4.52       11.07      3.19 o 
   3   8  10       21.74       16.91      3.81 o 
   4   8  10        0.57        1.71      2.75 o 
  -4   9  10        1.28        0.24      3.36 o 
  -3   9  10       15.60       20.26      4.48 o 
  -2   9  10       38.78       31.52      5.01 o 
  -1   9  10        4.54        1.96      4.22 o 
   0   9  10       10.46        8.86      2.80 o 
   1   9  10        9.76       11.11      3.73 o 
   2   9  10        6.50       10.95      3.00 o 
   3   9  10        5.56        3.02      2.77 o 
  -3  10  10        0.51        6.92      2.87 o 
  -2  10  10        1.81        2.65      3.90 o 
  -1  10  10       11.44        6.68      4.15 o 
   0  10  10        1.10        0.71      2.58 o 
   1  10  10        6.04        1.33      3.25 o 
   2  10  10        2.91        1.82      2.86 o 
  -2  11  10        4.01        2.80      3.17 o 
  -1  11  10        6.71        7.49      3.47 o 
   0  11  10        6.60        3.11      2.43 o 
   1  11  10        0.95        3.32      2.66 o 
  -2 -11  11        2.79        0.96      4.06 o 
  -1 -11  11        0.39        4.11      4.27 o 
   0 -11  11        0.18        2.49      6.33 o 
   1 -11  11        0.98        3.38      3.77 o 
  -3 -10  11        2.34        4.35      4.65 o 
  -2 -10  11        2.05        4.52      5.31 o 
  -1 -10  11        8.74        2.43      5.20 o 
   0 -10  11        2.14        3.39      3.39 o 
   1 -10  11        1.03        0.62      4.30 o 
   2 -10  11        1.63        1.80      4.02 o 
  -4  -9  11        1.90        8.33      4.25 o 
  -3  -9  11       13.02        3.22      5.30 o 
  -2  -9  11       10.87        7.56      5.34 o 
  -1  -9  11        7.08        5.28      5.09 o 
   0  -9  11        3.23        2.23      3.43 o 
   1  -9  11       11.97       20.50      5.27 o 
   2  -9  11        0.28        0.34      4.52 o 
   3  -9  11        1.82        4.49      4.49 o 
  -5  -8  11        4.74        5.62      3.73 o 
  -4  -8  11       12.39       10.71      5.39 o 
  -3  -8  11       46.69       50.22      6.33 o 
  -2  -8  11       50.11       36.33      6.47 o 
  -1  -8  11       14.47       16.42      5.87 o 
   0  -8  11       12.53       15.82      3.61 o 
   1  -8  11        1.57        3.02      4.60 o 
   2  -8  11        2.99        9.45      4.88 o 
   3  -8  11        2.31        0.66      4.45 o 
   4  -8  11        3.59        7.75      3.69 o 
  -5  -7  11        3.05        0.69      5.23 o 
  -4  -7  11       28.33       40.74      5.99 o 
  -3  -7  11       72.84       58.17      7.87 o 
  -2  -7  11       24.90       21.33      6.29 o 
  -1  -7  11      205.06      183.66     10.07 o 
   0  -7  11       31.95       36.15      4.40 o 
   1  -7  11       13.72       15.95      5.17 o 
   2  -7  11        7.67        3.02      5.22 o 
   3  -7  11        8.63        4.35      5.64 o 
   4  -7  11        4.86        3.10      4.40 o 
  -5  -6  11        3.41        1.09      5.29 o 
  -4  -6  11       33.94       23.76      6.87 o 
  -3  -6  11       38.65       30.82      6.11 o 
  -2  -6  11       55.39       49.00      7.01 o 
  -1  -6  11      308.61      312.03     11.82 o 
   0  -6  11       23.84       29.44      6.79 o 
   1  -6  11       13.58        7.36      5.01 o 
   2  -6  11       25.64       24.93      5.95 o 
   3  -6  11        9.33        4.95      5.24 o 
   4  -6  11        0.01        6.56      3.92 o 
  -6  -5  11        5.66       15.07      4.61 o 
  -5  -5  11       15.12       12.46      6.54 o 
  -4  -5  11       28.48       25.84      5.98 o 
  -3  -5  11       10.89        9.34      5.57 o 
  -2  -5  11       91.27       81.08      7.66 o 
  -1  -5  11      200.72      207.20      9.58 o 
   0  -5  11       32.23       34.55      3.68 o 
   1  -5  11       30.69       29.76      5.13 o 
   2  -5  11       28.80       16.51      5.66 o 
   3  -5  11        4.40       10.80      3.99 o 
   4  -5  11        0.52        1.81      4.18 o 
   5  -5  11        0.28        3.10      3.10 o 
  -6  -4  11        0.68        4.55      5.36 o 
  -5  -4  11        2.62        4.06      5.22 o 
  -4  -4  11       21.89       31.25      6.78 o 
  -3  -4  11       53.05       71.18      6.91 o 
  -2  -4  11       44.52       58.64      5.85 o 
  -1  -4  11      200.11      196.81      8.96 o 
   0  -4  11       13.98       20.75      3.21 o 
   1  -4  11       47.25       51.72      5.42 o 
   2  -4  11       76.55       85.04      6.73 o 
   3  -4  11       10.79       22.36      4.45 o 
   4  -4  11        0.23        1.43      3.86 o 
   5  -4  11        1.79        2.03      3.42 o 
  -6  -3  11       13.15       19.77      6.00 o 
  -5  -3  11       32.50       28.65      7.17 o 
  -4  -3  11       39.98       34.94      7.40 o 
  -3  -3  11       38.74       48.12      6.23 o 
  -2  -3  11        8.39       12.02      3.71 o 
  -1  -3  11       72.25       66.34      5.42 o 
   0  -3  11       61.16       63.49      4.32 o 
   1  -3  11       86.03       72.96      5.65 o 
   2  -3  11        6.08        5.63      3.75 o 
   3  -3  11        3.14        5.72      4.29 o 
   4  -3  11        1.28        0.56      3.81 o 
   5  -3  11        0.69        3.40      3.58 o 
  -6  -2  11        0.21        3.47      6.19 o 
  -5  -2  11        5.62        7.91      5.88 o 
  -4  -2  11      113.96      129.80      9.45 o 
  -3  -2  11      241.90      309.80     11.00 o 
  -2  -2  11      101.46       90.91      5.97 o 
  -1  -2  11      291.89      284.58      8.58 o 
   0  -2  11       68.08       67.37      3.44 o 
   1  -2  11       25.74       23.17      4.10 o 
   2  -2  11        0.81        1.19      3.96 o 
   3  -2  11        0.01        4.26      4.26 o 
   4  -2  11        6.21        0.29      4.39 o 
   5  -2  11        0.00        1.46      4.00 o 
  -6  -1  11       12.06       15.50      6.68 o 
  -5  -1  11       99.92      101.18      9.50 o 
  -4  -1  11       28.57       35.40      6.24 o 
  -3  -1  11        8.52       15.42      4.54 o 
  -2  -1  11      234.54      293.34      9.10 o 
  -1  -1  11      101.37       92.05      5.42 o 
   0  -1  11        8.43        4.25      2.20 o 
   1  -1  11       74.10       85.08      5.44 o 
   2  -1  11       67.31       68.06      5.60 o 
   3  -1  11        2.24        2.35      4.52 o 
   4  -1  11        0.48        5.31      4.98 o 
   5  -1  11        6.85        0.34      5.40 o 
  -6   0  11        0.75        2.41      5.74 o 
  -5   0  11        1.33        9.54      6.69 o 
  -4   0  11      169.26      171.52      9.41 o 
  -3   0  11       84.35      102.61      6.90 o 
  -2   0  11       12.12       15.88      3.60 o 
  -1   0  11      206.94      204.55      7.12 o 
   0   0  11      267.06      207.46      5.04 o 
   1   0  11       45.28       51.57      4.87 o 
   2   0  11      106.51       97.61      6.59 o 
   3   0  11        5.82        8.26      4.95 o 
   4   0  11       22.06       23.03      6.25 o 
   5   0  11        1.85        6.80      4.97 o 
  -6   1  11       11.56        4.84      5.76 o 
  -5   1  11      101.56      112.83      8.34 o 
  -4   1  11       29.15       44.83      5.84 o 
  -3   1  11        9.61       17.11      4.42 o 
  -2   1  11      236.92      291.96      8.83 o 
  -1   1  11      100.92       96.06      5.25 o 
   0   1  11        7.91        5.14      2.04 o 
   1   1  11       72.00       70.68      5.26 o 
   2   1  11       68.38       68.76      5.40 o 
   3   1  11        2.23        2.73      4.66 o 
   4   1  11        0.51        3.48      5.18 o 
   5   1  11        6.88        9.10      5.32 o 
  -6   2  11        0.20        0.00      4.33 o 
  -5   2  11        5.44       12.27      4.35 o 
  -4   2  11      117.29      128.49      7.67 o 
  -3   2  11      237.90      267.07      9.62 o 
  -2   2  11      100.89       90.06      5.67 o 
  -1   2  11      297.64      290.22      8.54 o 
   0   2  11       71.22       76.44      3.42 o 
   1   2  11       25.29       26.92      3.70 o 
   2   2  11        0.90        3.27      3.76 o 
   3   2  11        0.02        3.95      4.18 o 
   4   2  11        6.34        8.60      4.40 o 
   5   2  11        0.00        3.79      4.71 o 
  -6   3  11       13.53        4.83      4.46 o 
  -5   3  11       31.84       33.99      5.14 o 
  -4   3  11       40.22       33.24      5.96 o 
  -3   3  11       39.42       46.83      5.07 o 
  -2   3  11        7.18        5.79      3.60 o 
  -1   3  11       74.69       62.88      5.09 o 
   0   3  11       61.60       61.35      3.39 o 
   1   3  11       87.03       84.05      5.23 o 
   2   3  11        6.58        7.52      3.64 o 
   3   3  11        3.14        1.05      4.12 o 
   4   3  11        1.27        2.00      4.25 o 
   5   3  11        0.72        6.51      3.93 o 
  -6   4  11        0.78        0.77      3.69 o 
  -5   4  11        2.37        1.47      4.26 o 
  -4   4  11       22.56       26.66      5.62 o 
  -3   4  11       55.00       52.70      5.90 o 
  -2   4  11       44.90       51.66      5.47 o 
  -1   4  11      198.36      193.28      8.22 o 
   0   4  11       13.51       22.06      5.72 o 
   1   4  11       47.06       39.66      4.79 o 
   2   4  11       76.40       87.67      6.02 o 
   3   4  11       10.73        9.30      4.22 o 
   4   4  11        0.24        3.64      3.64 o 
   5   4  11        1.80        0.00      3.53 o 
  -6   5  11        5.57        5.24      3.68 o 
  -5   5  11       15.27       16.26      4.47 o 
  -4   5  11       28.03       22.91      4.99 o 
  -3   5  11       10.02       11.49      4.84 o 
  -2   5  11       94.56       90.84      6.82 o 
  -1   5  11      197.09      203.46      9.15 o 
   0   5  11       31.45       32.42      3.23 o 
   1   5  11       32.21       34.55      4.60 o 
   2   5  11       27.90       28.63      4.49 o 
   3   5  11        4.40        1.47      3.75 o 
   4   5  11        0.52        0.24      3.58 o 
   5   5  11        0.27        1.22      2.81 o 
  -5   6  11        3.61        2.30      4.14 o 
  -4   6  11       33.52       29.12      5.65 o 
  -3   6  11       37.13       31.86      5.58 o 
  -2   6  11       55.12       71.16      6.88 o 
  -1   6  11      311.15      339.25     11.35 o 
   0   6  11       22.47       22.39      5.06 o 
   1   6  11       13.62        6.64      4.10 o 
   2   6  11       25.93       25.94      4.46 o 
   3   6  11        8.99        3.14      3.70 o 
   4   6  11        0.01        2.24      3.33 o 
  -5   7  11        3.36        3.21      3.98 o 
  -4   7  11       28.34       34.79      5.68 o 
  -3   7  11       71.88       68.96      7.13 o 
  -2   7  11       26.30       20.61      5.43 o 
  -1   7  11      204.12      188.86      9.53 o 
   0   7  11       31.51       38.58      3.70 o 
   1   7  11       13.44       10.83      4.33 o 
   2   7  11        7.79        3.87      3.90 o 
   3   7  11        8.62        2.09      3.76 o 
   4   7  11        4.83        4.29      2.97 o 
  -5   8  11        4.93        0.70      3.42 o 
  -4   8  11       11.90       10.09      4.80 o 
  -3   8  11       47.65       46.46      5.85 o 
  -2   8  11       50.20       51.53      5.76 o 
  -1   8  11       14.13       21.49      4.96 o 
   0   8  11       12.76       11.57      4.04 o 
   1   8  11        1.51        3.67      3.74 o 
   2   8  11        3.03        3.51      3.27 o 
   3   8  11        2.19        2.37      3.06 o 
  -4   9  11        1.98        7.18      3.09 o 
  -3   9  11       12.88        8.89      4.26 o 
  -2   9  11       11.10        1.15      4.77 o 
  -1   9  11        7.36        9.48      4.04 o 
   0   9  11        3.19        0.13      2.74 o 
   1   9  11       12.23        8.94      4.00 o 
   2   9  11        0.28        1.32      2.83 o 
   3   9  11        1.82        5.55      2.57 o 
  -3  10  11        2.25        3.67      3.54 o 
  -2  10  11        2.08        3.18      3.61 o 
  -1  10  11        8.81        5.11      4.28 o 
   0  10  11        2.19        2.52      2.52 o 
   1  10  11        1.03        3.31      3.31 o 
   2  10  11        1.63        3.66      2.67 o 
  -2  11  11        2.89        3.20      3.28 o 
  -1  11  11        0.35        3.24      3.24 o 
   0  11  11        0.19        1.25      2.15 o 
   1  11  11        0.99        2.75      2.41 o 
  -1 -11  12        1.03        1.20      4.04 o 
   0 -11  12        1.73        2.47      3.85 o 
  -3 -10  12        0.14        1.63      3.95 o 
  -2 -10  12        0.10        4.05      4.52 o 
  -1 -10  12        3.76        8.36      4.26 o 
   0 -10  12        0.26        1.83      3.12 o 
   1 -10  12        4.06        2.12      4.51 o 
   2 -10  12        4.06        4.82      3.92 o 
  -4  -9  12        2.41        5.48      4.12 o 
  -3  -9  12        3.62        7.06      4.52 o 
  -2  -9  12        5.17       14.35      5.04 o 
  -1  -9  12        8.02        0.35      5.80 o 
   0  -9  12        0.59        2.95      3.35 o 
   1  -9  12        4.51        8.87      4.66 o 
   2  -9  12        1.73        3.19      4.26 o 
   3  -9  12        0.16        3.83      3.83 o 
  -4  -8  12        0.93        3.20      4.95 o 
  -3  -8  12       17.32       19.63      5.51 o 
  -2  -8  12        0.38        3.67      4.73 o 
  -1  -8  12        9.97        1.42      5.24 o 
   0  -8  12       39.17       32.86      4.22 o 
   1  -8  12        0.16        2.02      4.48 o 
   2  -8  12        1.88       12.80      4.39 o 
   3  -8  12        4.31        5.42      4.53 o 
  -5  -7  12        2.88        1.69      4.55 o 
  -4  -7  12       15.70       17.30      5.67 o 
  -3  -7  12       13.64        3.02      5.73 o 
  -2  -7  12       29.72       34.15      6.14 o 
  -1  -7  12        2.21        0.00      5.07 o 
   0  -7  12       26.09       30.08      4.36 o 
   1  -7  12        4.73        0.67      4.75 o 
   2  -7  12       15.90       24.04      4.55 o 
   3  -7  12        3.68        3.65      4.68 o 
   4  -7  12        2.02        0.58      4.06 o 
  -5  -6  12        3.04        3.34      4.72 o 
  -4  -6  12       21.61       24.91      6.60 o 
  -3  -6  12       35.61       34.07      6.76 o 
  -2  -6  12       33.03       34.39      7.09 o 
  -1  -6  12      136.02      128.33      9.05 o 
   0  -6  12      193.19      200.35     13.83 o 
   1  -6  12       33.10       27.70      6.21 o 
   2  -6  12       12.26       18.31      5.09 o 
   3  -6  12        6.77        5.88      5.19 o 
   4  -6  12        0.33        3.89      4.16 o 
  -6  -5  12        6.60        2.05      5.19 o 
  -5  -5  12        6.97        5.57      6.11 o 
  -4  -5  12        1.96        1.96      5.40 o 
  -3  -5  12        1.65        2.19      5.73 o 
  -2  -5  12        5.91       10.57      5.09 o 
  -1  -5  12      188.96      232.86     10.12 o 
   0  -5  12      158.45      162.23      9.23 o 
   1  -5  12        3.74        7.58      4.66 o 
   2  -5  12       55.09       54.75      6.03 o 
   3  -5  12       10.63       24.56      4.85 o 
   4  -5  12        1.28        1.47      4.25 o 
  -6  -4  12        1.45        0.40      5.02 o 
  -5  -4  12        8.36        4.17      6.68 o 
  -4  -4  12       96.03      115.13      9.88 o 
  -3  -4  12        7.30        5.20      5.15 o 
  -2  -4  12       32.97       37.03      5.62 o 
  -1  -4  12      115.97      137.51      7.79 o 
   0  -4  12        0.22        0.75      2.64 o 
   1  -4  12        8.77        7.32      4.09 o 
   2  -4  12       15.12       18.62      4.83 o 
   3  -4  12       11.98       11.64      4.78 o 
   4  -4  12        0.07        6.50      3.60 o 
   5  -4  12        0.94        2.59      2.80 o 
  -6  -3  12       11.11       15.64      6.56 o 
  -5  -3  12       12.47       24.18      6.77 o 
  -4  -3  12      130.23      159.29     10.51 o 
  -3  -3  12      160.46      200.18     10.40 o 
  -2  -3  12      177.27      234.33      9.47 o 
  -1  -3  12       44.38       42.05      4.91 o 
   0  -3  12       16.54       17.87      2.97 o 
   1  -3  12        2.58        7.46      3.42 o 
   2  -3  12       83.56       84.32      6.15 o 
   3  -3  12       24.48       23.08      4.94 o 
   4  -3  12        0.13        4.81      4.81 o 
   5  -3  12        1.56        0.00      3.35 o 
  -6  -2  12        1.84        5.08      5.21 o 
  -5  -2  12       27.97       39.61      7.11 o 
  -4  -2  12       25.69       25.00      6.84 o 
  -3  -2  12       22.44       17.92      4.81 o 
  -2  -2  12       13.93       14.31      3.91 o 
  -1  -2  12       52.32       60.57      5.32 o 
   0  -2  12      240.24      248.36      5.81 o 
   1  -2  12       14.49       17.92      3.91 o 
   2  -2  12        1.55        2.23      3.61 o 
   3  -2  12       40.12       35.85      5.33 o 
   4  -2  12        0.19        3.52      4.22 o 
   5  -2  12        2.13        0.78      3.81 o 
  -6  -1  12       17.63       21.31      6.20 o 
  -5  -1  12        0.04        4.08      5.52 o 
  -4  -1  12       44.16       39.28      6.76 o 
  -3  -1  12       47.12       50.19      6.01 o 
  -2  -1  12       61.48       66.23      5.16 o 
  -1  -1  12       28.14       27.15      3.92 o 
   0  -1  12      107.27       96.99      4.96 o 
   1  -1  12       26.21       25.98      4.14 o 
   2  -1  12       11.89        8.42      3.88 o 
   3  -1  12        3.81        0.00      4.27 o 
   4  -1  12        1.88        4.87      4.87 o 
   5  -1  12        3.07        4.99      4.05 o 
  -6   0  12        0.23        5.83      5.51 o 
  -5   0  12       10.04       13.74      5.11 o 
  -4   0  12      201.06      183.16     10.01 o 
  -3   0  12        0.66        0.00      3.85 o 
  -2   0  12       53.93       42.35      4.31 o 
  -1   0  12       19.40       18.99      3.89 o 
   0   0  12        2.02        0.25      3.14 o 
   1   0  12      177.16      181.91      7.62 o 
   2   0  12       15.10       17.09      4.54 o 
   3   0  12       14.47       19.42      4.57 o 
   4   0  12        0.04        1.99      4.57 o 
   5   0  12        0.69        2.52      4.30 o 
  -6   1  12       17.51       13.64      4.99 o 
  -5   1  12        0.12        0.70      4.46 o 
  -4   1  12       43.86       47.71      6.04 o 
  -3   1  12       46.05       45.26      5.41 o 
  -2   1  12       60.19       53.37      5.13 o 
  -1   1  12       27.43       23.72      3.83 o 
   0   1  12      108.11      103.41      5.67 o 
   1   1  12       25.92       33.20      4.20 o 
   2   1  12       12.28       22.50      4.26 o 
   3   1  12        3.81        0.29      4.41 o 
   4   1  12        1.84        7.50      4.71 o 
   5   1  12        3.07        6.51      4.34 o 
  -6   2  12        1.76        1.51      4.12 o 
  -5   2  12       27.74       34.47      5.60 o 
  -4   2  12       24.15       31.02      5.53 o 
  -3   2  12       24.41       16.82      4.64 o 
  -2   2  12       14.06       15.14      3.53 o 
  -1   2  12       49.11       60.40      5.04 o 
   0   2  12      239.73      245.83      5.66 o 
   1   2  12       14.79       17.34      4.00 o 
   2   2  12        1.50        7.80      3.48 o 
   3   2  12       40.10       38.85      5.66 o 
   4   2  12        0.20        0.32      4.14 o 
   5   2  12        2.11       10.76      3.83 o 
  -6   3  12       11.04       18.82      4.08 o 
  -5   3  12       11.52       18.13      4.82 o 
  -4   3  12      131.05      132.63      8.64 o 
  -3   3  12      163.65      202.19      9.29 o 
  -2   3  12      172.03      226.43      8.68 o 
  -1   3  12       45.61       44.61      4.75 o 
   0   3  12       17.17       15.99      2.89 o 
   1   3  12        2.67        4.46      3.43 o 
   2   3  12       82.57       71.08      6.36 o 
   3   3  12       24.49       37.14      5.08 o 
   4   3  12        0.13        8.87      3.67 o 
   5   3  12        1.57        2.97      3.28 o 
  -6   4  12        1.52        5.01      3.11 o 
  -5   4  12        8.69        9.52      4.76 o 
  -4   4  12       95.22       93.78      7.62 o 
  -3   4  12        6.70        4.04      4.63 o 
  -2   4  12       33.32       29.40      5.48 o 
  -1   4  12      115.21      137.46      7.55 o 
   0   4  12        0.32        2.01      2.49 o 
   1   4  12        8.83        4.43      3.34 o 
   2   4  12       15.09       16.41      4.49 o 
   3   4  12       12.31        9.12      4.02 o 
   4   4  12        0.06        6.84      3.31 o 
   5   4  12        0.95        3.24      3.24 o 
  -6   5  12        6.47        3.76      3.33 o 
  -5   5  12        7.50        1.53      5.09 o 
  -4   5  12        1.85        8.58      4.31 o 
  -3   5  12        1.41        3.67      4.32 o 
  -2   5  12        5.26        9.49      4.64 o 
  -1   5  12      190.24      223.37      9.79 o 
   0   5  12      158.12      164.11      5.72 o 
   1   5  12        3.55        3.98      3.78 o 
   2   5  12       55.36       39.36      5.41 o 
   3   5  12       10.63        6.65      3.85 o 
   4   5  12        1.26        0.24      3.41 o 
  -5   6  12        2.86        7.35      3.75 o 
  -4   6  12       22.36       26.17      5.73 o 
  -3   6  12       34.68       34.63      6.44 o 
  -2   6  12       32.71       52.31      5.99 o 
  -1   6  12      139.47      134.80      8.54 o 
   0   6  12      190.12      212.19      6.66 o 
   1   6  12       33.44       24.13      4.77 o 
   2   6  12       12.58        7.58      4.10 o 
   3   6  12        6.62        9.52      3.54 o 
   4   6  12        0.31        0.21      3.10 o 
  -5   7  12        3.18        2.69      3.92 o 
  -4   7  12       15.67       21.58      4.82 o 
  -3   7  12       13.15       18.50      4.94 o 
  -2   7  12       29.88       19.52      5.58 o 
  -1   7  12        2.31        3.06      5.15 o 
   0   7  12       26.41       29.67      3.69 o 
   1   7  12        4.32       11.81      3.12 o 
   2   7  12       16.17       15.01      3.94 o 
   3   7  12        3.67        0.24      3.28 o 
   4   7  12        2.05        1.34      2.57 o 
  -4   8  12        0.79        1.43      3.87 o 
  -3   8  12       17.26       13.82      5.23 o 
  -2   8  12        0.35        4.51      4.51 o 
  -1   8  12        9.28       11.96      4.19 o 
   0   8  12       39.63       33.51      4.31 o 
   1   8  12        0.17        3.95      3.07 o 
   2   8  12        1.81        4.87      3.08 o 
   3   8  12        4.43        2.70      2.95 o 
  -4   9  12        2.46        0.50      3.51 o 
  -3   9  12        3.56        4.78      3.77 o 
  -2   9  12        5.21        9.42      3.89 o 
  -1   9  12        7.91        2.93      4.67 o 
   0   9  12        0.55        1.38      5.10 o 
   1   9  12        4.64        4.89      3.05 o 
   2   9  12        1.64        2.53      2.96 o 
  -3  10  12        0.15        2.43      3.32 o 
  -2  10  12        0.10        3.71      3.50 o 
  -1  10  12        3.75        5.64      3.75 o 
   0  10  12        0.33        2.43      2.63 o 
   1  10  12        4.08        1.45      2.92 o 
   2  10  12        4.01        2.88      2.45 o 
  -1  11  12        1.08        1.14      3.16 o 
   0  11  12        1.68        1.30      2.00 o 
  -2 -10  13        1.84        4.54      4.66 o 
  -1 -10  13        6.75        9.32      4.66 o 
   0 -10  13        5.08        5.16      2.82 o 
   1 -10  13        7.22        6.05      3.64 o 
  -3  -9  13        4.05        4.49      4.56 o 
  -2  -9  13        3.25        3.91      4.79 o 
  -1  -9  13        0.32        2.78      4.54 o 
   0  -9  13        5.98        5.41      3.01 o 
   1  -9  13        6.29        4.16      4.58 o 
   2  -9  13        5.77        1.21      4.31 o 
  -4  -8  13        1.02        0.34      4.45 o 
  -3  -8  13       17.59       16.35      5.70 o 
  -2  -8  13        1.77        1.85      4.91 o 
  -1  -8  13        8.61        0.38      5.39 o 
   0  -8  13        0.35        3.08      5.98 o 
   1  -8  13        9.16        6.44      5.33 o 
   2  -8  13        3.75        5.28      4.48 o 
   3  -8  13        0.56        0.61      3.67 o 
  -5  -7  13       10.87        6.73      4.62 o 
  -4  -7  13        1.01        3.02      4.77 o 
  -3  -7  13       13.51       14.24      5.51 o 
  -2  -7  13        3.42        5.98      5.61 o 
  -1  -7  13        2.36        5.77      5.13 o 
   0  -7  13       44.89       46.74      4.72 o 
   1  -7  13       35.82       37.39      6.09 o 
   2  -7  13        4.56        0.66      4.72 o 
   3  -7  13        0.84        4.15      4.50 o 
  -5  -6  13        3.23        2.63      5.36 o 
  -4  -6  13       23.08       25.48      6.60 o 
  -3  -6  13       52.60       66.32      7.43 o 
  -2  -6  13       16.58        7.33      6.23 o 
  -1  -6  13        8.03        0.33      5.94 o 
   0  -6  13       53.99       50.33      5.23 o 
   1  -6  13       22.34       27.48      5.37 o 
   2  -6  13        2.77        5.41      5.41 o 
   3  -6  13        3.38        0.31      4.97 o 
   4  -6  13        0.69        5.34      3.83 o 
  -5  -5  13       12.46       13.29      5.79 o 
  -4  -5  13        2.68        3.68      5.79 o 
  -3  -5  13       31.52       39.98      6.37 o 
  -2  -5  13       57.82       54.68      7.12 o 
  -1  -5  13       23.45       24.22      6.45 o 
   0  -5  13      113.69      112.94      5.86 o 
   1  -5  13       27.98       36.67      5.74 o 
   2  -5  13       12.50       11.79      4.77 o 
   3  -5  13        0.78        4.47      4.47 o 
   4  -5  13        0.17        4.01      4.01 o 
  -6  -4  13        1.80        7.15      4.90 o 
  -5  -4  13       10.46        0.85      6.73 o 
  -4  -4  13       52.74       46.23      7.96 o 
  -3  -4  13       77.41       88.59      8.88 o 
  -2  -4  13       53.04       55.87      6.90 o 
  -1  -4  13       49.14       55.80      5.99 o 
   0  -4  13       62.23       56.54      7.38 o 
   1  -4  13        2.08        1.89      4.36 o 
   2  -4  13       22.92       24.28      5.13 o 
   3  -4  13       38.88       34.87      5.46 o 
   4  -4  13        1.84        4.89      4.05 o 
  -6  -3  13       14.23       14.86      6.60 o 
  -5  -3  13       19.66       13.68      6.46 o 
  -4  -3  13       12.67        3.15      7.08 o 
  -3  -3  13      294.61      320.27     12.88 o 
  -2  -3  13       25.45       31.00      5.68 o 
  -1  -3  13       50.70       41.76      5.19 o 
   0  -3  13      108.79      122.57     11.40 o 
   1  -3  13       55.52       41.49      5.56 o 
   2  -3  13        0.68        0.81      3.92 o 
   3  -3  13        1.70       10.55      4.00 o 
   4  -3  13        1.97        1.07      3.53 o 
   5  -3  13        1.33        5.24      2.82 o 
  -6  -2  13        2.68       14.00      5.84 o 
  -5  -2  13       30.66       30.33      7.78 o 
  -4  -2  13        6.85        3.02      6.14 o 
  -3  -2  13      385.65      406.64     13.36 o 
  -2  -2  13      143.89      147.78      8.13 o 
  -1  -2  13       83.25       91.81      6.54 o 
   0  -2  13       29.05       28.49      3.92 o 
   1  -2  13       51.12       47.76      5.18 o 
   2  -2  13       15.93       18.25      4.33 o 
   3  -2  13       36.11       32.83      5.13 o 
   4  -2  13        4.05        4.97      4.11 o 
   5  -2  13        1.28        0.24      3.20 o 
  -6  -1  13       21.53       31.67      5.85 o 
  -5  -1  13       11.97       16.18      6.24 o 
  -4  -1  13       10.03        3.60      5.08 o 
  -3  -1  13       32.56       35.00      5.51 o 
  -2  -1  13       17.69        8.84      4.23 o 
  -1  -1  13       45.59       44.54      4.43 o 
   0  -1  13        8.52        9.45      2.41 o 
   1  -1  13       70.79       75.26      5.38 o 
   2  -1  13       41.49       44.34      5.18 o 
   3  -1  13        1.26        3.66      4.49 o 
   4  -1  13        2.43        2.33      3.99 o 
   5  -1  13        2.17        5.62      3.35 o 
  -6   0  13        4.17        7.45      4.76 o 
  -5   0  13        2.96        3.04      5.49 o 
  -4   0  13       43.38       45.24      6.54 o 
  -3   0  13        1.00        3.17      4.37 o 
  -2   0  13        0.31        3.18      3.31 o 
  -1   0  13       80.37       73.72      5.46 o 
   0   0  13       14.46       19.28      3.14 o 
   1   0  13        1.18        3.95      3.95 o 
   2   0  13        5.53        5.06      4.35 o 
   3   0  13        2.43        1.75      4.13 o 
   4   0  13        0.09        4.24      4.44 o 
   5   0  13        7.49        5.42      3.83 o 
  -6   1  13       21.25       13.71      5.97 o 
  -5   1  13       11.94        8.08      5.76 o 
  -4   1  13       10.24        0.34      5.47 o 
  -3   1  13       31.82       29.74      4.73 o 
  -2   1  13       19.58       13.32      3.76 o 
  -1   1  13       45.20       34.24      4.41 o 
   0   1  13        8.13        6.38      2.42 o 
   1   1  13       68.47       68.34      5.28 o 
   2   1  13       42.17       48.39      5.37 o 
   3   1  13        1.26        2.28      4.74 o 
   4   1  13        2.45        0.59      4.17 o 
   5   1  13        2.13        3.20      3.60 o 
  -6   2  13        2.64        1.67      0.50 o 
  -5   2  13       30.45       38.39      5.68 o 
  -4   2  13        6.06        2.50      4.54 o 
  -3   2  13      385.51      361.94     11.92 o 
  -2   2  13      144.14      148.66      7.58 o 
  -1   2  13       79.63      103.92      6.06 o 
   0   2  13       29.56       21.40      2.95 o 
   1   2  13       50.79       51.99      5.17 o 
   2   2  13       16.10       12.83      4.43 o 
   3   2  13       35.46       35.57      6.03 o 
   4   2  13        4.12        3.12      4.28 o 
   5   2  13        1.28        3.22      3.33 o 
  -6   3  13       14.36       11.48      4.38 o 
  -5   3  13       19.48       11.14      4.98 o 
  -4   3  13       12.46       13.23      4.94 o 
  -3   3  13      291.54      298.68     10.92 o 
  -2   3  13       26.57       27.99      5.06 o 
  -1   3  13       49.71       44.30      5.28 o 
   0   3  13      107.32      122.22      4.56 o 
   1   3  13       56.19       50.83      5.09 o 
   2   3  13        0.59        0.74      3.60 o 
   3   3  13        1.70        0.26      4.25 o 
   4   3  13        1.97        2.88      3.88 o 
  -6   4  13        1.81        8.01      2.92 o 
  -5   4  13       10.49        6.02      4.92 o 
  -4   4  13       51.65       46.00      5.81 o 
  -3   4  13       79.96      105.14      7.71 o 
  -2   4  13       53.50       48.51      6.56 o 
  -1   4  13       47.17       60.63      6.05 o 
   0   4  13       62.27       58.59      4.65 o 
   1   4  13        2.01        4.65      3.69 o 
   2   4  13       22.49       29.64      4.30 o 
   3   4  13       38.93       47.47      5.20 o 
   4   4  13        1.84        3.35      3.18 o 
  -5   5  13       12.55        9.08      4.83 o 
  -4   5  13        2.58        2.33      4.55 o 
  -3   5  13       32.17       36.65      5.74 o 
  -2   5  13       56.20       53.27      6.45 o 
  -1   5  13       24.11       26.85      5.73 o 
   0   5  13      114.67      127.96      5.08 o 
   1   5  13       27.02       34.79      4.80 o 
   2   5  13       12.66        8.58      4.37 o 
   3   5  13        0.79        0.00      3.32 o 
   4   5  13        0.16        1.98      2.92 o 
  -5   6  13        3.11        1.20      4.25 o 
  -4   6  13       24.30       27.78      5.86 o 
  -3   6  13       51.53       71.51      6.98 o 
  -2   6  13       16.36        6.47      5.54 o 
  -1   6  13        7.63        5.44      5.44 o 
   0   6  13       55.29       44.19      4.27 o 
   1   6  13       22.26       30.01      4.07 o 
   2   6  13        2.88        4.92      3.35 o 
   3   6  13        3.40        6.04      3.47 o 
   4   6  13        0.71        3.96      2.41 o 
  -5   7  13       10.82       12.40      3.61 o 
  -4   7  13        0.99        1.58      4.01 o 
  -3   7  13       13.93       15.92      4.73 o 
  -2   7  13        3.70        6.27      4.85 o 
  -1   7  13        2.17        0.64      4.99 o 
   0   7  13       45.13       60.12      4.45 o 
   1   7  13       35.35       34.30      4.79 o 
   2   7  13        4.73        0.00      3.81 o 
   3   7  13        0.84        3.04      3.11 o 
  -4   8  13        1.19        3.72      3.96 o 
  -3   8  13       17.53       20.14      5.09 o 
  -2   8  13        1.76        4.45      4.45 o 
  -1   8  13        8.91       10.75      4.16 o 
   0   8  13        0.27        4.26      2.71 o 
   1   8  13        9.06       13.53      3.69 o 
   2   8  13        3.69        7.44      3.39 o 
   3   8  13        0.59        0.97      2.62 o 
  -3   9  13        3.85        4.25      4.46 o 
  -2   9  13        3.20        4.40      4.40 o 
  -1   9  13        0.31        2.09      4.21 o 
   0   9  13        5.83        6.91      2.77 o 
   1   9  13        6.55        9.06      3.17 o 
   2   9  13        5.66        2.60      2.86 o 
  -2  10  13        1.89        3.66      3.73 o 
  -1  10  13        6.73        4.78      3.91 o 
   0  10  13        4.85        1.55      3.29 o 
   1  10  13        7.26        4.52      2.91 o 
  -2 -10  14        4.25        6.11      3.61 o 
  -1 -10  14        8.96        3.06      4.32 o 
   0 -10  14        6.56        2.40      2.77 o 
  -3  -9  14        5.63        2.66      5.00 o 
  -2  -9  14        3.95        3.12      4.92 o 
  -1  -9  14        5.97        5.83      4.86 o 
   0  -9  14        6.11        6.85      3.99 o 
   1  -9  14        2.05        4.33      3.94 o 
   2  -9  14        7.94       11.73      3.77 o 
  -4  -8  14        3.58        1.69      4.32 o 
  -3  -8  14        0.57        0.37      4.83 o 
  -2  -8  14        3.67        0.36      5.20 o 
  -1  -8  14        4.77       13.75      4.75 o 
   0  -8  14       12.67        5.35      4.93 o 
   1  -8  14        4.26        2.33      4.85 o 
   2  -8  14        4.14        1.91      4.88 o 
  -4  -7  14        0.15        5.33      5.33 o 
  -3  -7  14        3.16        6.62      5.36 o 
  -2  -7  14       54.10       49.62      7.59 o 
  -1  -7  14        9.72        9.93      5.53 o 
   0  -7  14       13.99       12.94      4.31 o 
   1  -7  14        3.02        6.46      4.83 o 
   2  -7  14        9.09        9.60      4.88 o 
   3  -7  14        0.80        0.60      4.29 o 
  -5  -6  14        3.45        0.38      5.01 o 
  -4  -6  14       24.03       28.05      6.12 o 
  -3  -6  14        9.44       20.68      5.83 o 
  -2  -6  14        9.70        9.10      5.72 o 
  -1  -6  14       16.62       11.48      6.29 o 
   0  -6  14        1.54        9.11      3.45 o 
   1  -6  14       18.69       17.25      5.49 o 
   2  -6  14        7.90        4.93      5.52 o 
   3  -6  14        0.22        4.57      4.57 o 
  -5  -5  14        6.05        6.01      5.58 o 
  -4  -5  14        3.76        7.05      5.71 o 
  -3  -5  14        4.01        2.76      5.95 o 
  -2  -5  14       37.13       42.22      6.85 o 
  -1  -5  14       32.17       36.15      5.72 o 
   0  -5  14       27.80       26.69      3.94 o 
   1  -5  14       42.39       39.76      5.95 o 
   2  -5  14        0.02        3.43      4.09 o 
   3  -5  14        0.86        2.70      4.24 o 
   4  -5  14        0.49        1.30      3.33 o 
  -5  -4  14        1.14        7.12      5.71 o 
  -4  -4  14       30.82       33.89      7.15 o 
  -3  -4  14       45.97       56.09      7.63 o 
  -2  -4  14       56.24       63.30      7.10 o 
  -1  -4  14        4.52        5.58      4.85 o 
   0  -4  14       45.79       55.09      4.94 o 
   1  -4  14       11.48       17.83      4.51 o 
   2  -4  14        0.82        1.45      4.41 o 
   3  -4  14        3.40        4.41      4.41 o 
   4  -4  14        1.30        5.59      3.38 o 
  -6  -3  14        2.69        1.54      5.10 o 
  -5  -3  14       21.77       22.49      6.65 o 
  -4  -3  14       11.25        6.47      6.62 o 
  -3  -3  14       15.03        1.41      5.79 o 
  -2  -3  14      384.93      449.18     13.51 o 
  -1  -3  14      139.53      131.77      8.37 o 
   0  -3  14       33.96       35.62      3.55 o 
   1  -3  14       55.38       51.13      5.15 o 
   2  -3  14       20.33       22.59      4.53 o 
   3  -3  14        6.94        4.36      4.61 o 
   4  -3  14        6.40        5.04      3.61 o 
  -6  -2  14       16.54       19.18      6.45 o 
  -5  -2  14       27.21       35.77      7.86 o 
  -4  -2  14       18.42       16.95      5.60 o 
  -3  -2  14       31.45       31.79      6.31 o 
  -2  -2  14      104.76      104.23      7.90 o 
  -1  -2  14       74.36       64.62      6.19 o 
   0  -2  14       68.84       57.87      6.01 o 
   1  -2  14       18.94       24.99      4.20 o 
   2  -2  14       15.41       14.88      4.22 o 
   3  -2  14        2.73        6.99      3.90 o 
   4  -2  14        1.61        1.80      3.83 o 
  -6  -1  14       11.47        1.88      5.60 o 
  -5  -1  14       12.69       17.53      5.89 o 
  -4  -1  14        5.45        6.56      4.91 o 
  -3  -1  14       25.46       28.67      5.21 o 
  -2  -1  14      188.27      178.29      8.59 o 
  -1  -1  14       15.34       22.70      4.14 o 
   0  -1  14       85.10       84.97      3.90 o 
   1  -1  14       11.97       13.91      3.28 o 
   2  -1  14        3.14        1.53      3.82 o 
   3  -1  14        7.71       12.25      4.08 o 
   4  -1  14        1.37        4.11      4.11 o 
  -6   0  14        0.60        1.44      4.94 o 
  -5   0  14        5.15        6.34      5.56 o 
  -4   0  14       55.87       59.56      7.27 o 
  -3   0  14       51.37       56.08      6.10 o 
  -2   0  14       16.90        6.78      4.55 o 
  -1   0  14       30.39       22.26      4.32 o 
   0   0  14       30.17       21.27      4.84 o 
   1   0  14       14.98        8.51      3.81 o 
   2   0  14       19.94       17.66      4.32 o 
   3   0  14        1.77        5.22      3.83 o 
   4   0  14        0.83        0.82      3.65 o 
  -6   1  14       11.53       19.34      4.54 o 
  -5   1  14       12.73        1.75      5.71 o 
  -4   1  14        5.35        3.98      4.87 o 
  -3   1  14       26.92       31.86      4.95 o 
  -2   1  14      186.49      190.56      8.16 o 
  -1   1  14       14.71       20.40      4.17 o 
   0   1  14       85.57       75.13      4.78 o 
   1   1  14       11.21        1.58      4.07 o 
   2   1  14        3.26        9.53      3.65 o 
   3   1  14        7.73        5.44      4.57 o 
   4   1  14        1.37        7.33      3.68 o 
  -6   2  14       16.49       11.84      4.74 o 
  -5   2  14       27.33       30.63      5.37 o 
  -4   2  14       19.02       15.93      5.16 o 
  -3   2  14       30.03       19.58      6.04 o 
  -2   2  14      103.88      112.99      7.42 o 
  -1   2  14       77.45       78.81      5.93 o 
   0   2  14       68.24       60.16      3.75 o 
   1   2  14       19.13       14.65      4.14 o 
   2   2  14       15.65        6.18      4.69 o 
   3   2  14        2.76       10.35      3.60 o 
   4   2  14        1.58        0.79      3.51 o 
  -6   3  14        2.91        3.35      3.73 o 
  -5   3  14       21.76       29.65      4.85 o 
  -4   3  14       11.21        7.87      5.61 o 
  -3   3  14       13.79       17.87      4.76 o 
  -2   3  14      389.52      438.07     12.59 o 
  -1   3  14      137.60      140.48      7.78 o 
   0   3  14       33.29       32.14      3.51 o 
   1   3  14       56.12       46.96      5.10 o 
   2   3  14       19.90       21.26      4.65 o 
   3   3  14        6.94       10.65      3.92 o 
   4   3  14        6.32        4.57      3.54 o 
  -5   4  14        1.20        4.86      4.29 o 
  -4   4  14       30.61       25.64      5.70 o 
  -3   4  14       46.08       48.76      6.31 o 
  -2   4  14       56.14       59.36      6.85 o 
  -1   4  14        4.15        0.58      4.33 o 
   0   4  14       46.08       59.07      3.91 o 
   1   4  14       11.45        9.77      4.08 o 
   2   4  14        0.82        3.74      3.74 o 
   3   4  14        3.54        2.45      3.85 o 
   4   4  14        1.29        2.21      3.32 o 
  -5   5  14        6.06       11.74      4.47 o 
  -4   5  14        3.85        5.15      5.03 o 
  -3   5  14        4.41       10.55      4.51 o 
  -2   5  14       37.05       48.57      6.24 o 
  -1   5  14       32.63       33.62      5.54 o 
   0   5  14       27.23       24.06      3.54 o 
   1   5  14       43.09       33.72      5.28 o 
   2   5  14        0.03        1.70      3.38 o 
   3   5  14        0.85        3.57      3.57 o 
   4   5  14        0.49        2.97      2.97 o 
  -5   6  14        3.34        5.70      3.82 o 
  -4   6  14       24.31       25.14      5.23 o 
  -3   6  14        9.34       14.95      5.20 o 
  -2   6  14        9.51       13.97      5.24 o 
  -1   6  14       17.33       22.16      5.74 o 
   0   6  14        1.50        1.88      3.40 o 
   1   6  14       18.64       23.88      4.49 o 
   2   6  14        7.74       10.90      3.34 o 
   3   6  14        0.23        1.76      2.78 o 
  -4   7  14        0.16        4.83      4.83 o 
  -3   7  14        3.37        1.02      5.38 o 
  -2   7  14       53.70       57.18      6.86 o 
  -1   7  14        9.94       13.93      4.94 o 
   0   7  14       14.09        2.99      4.24 o 
   1   7  14        3.14        3.94      3.94 o 
   2   7  14        9.08        2.57      3.83 o 
   3   7  14        0.80        5.28      2.61 o 
  -4   8  14        3.54        4.07      4.07 o 
  -3   8  14        0.68        4.16      4.64 o 
  -2   8  14        3.74        4.60      4.66 o 
  -1   8  14        4.43        9.03      4.39 o 
   0   8  14       12.74       14.46      3.42 o 
   1   8  14        4.30        2.66      3.10 o 
   2   8  14        4.20        2.78      2.97 o 
  -3   9  14        5.63        7.29      3.90 o 
  -2   9  14        4.10        4.49      4.72 o 
  -1   9  14        5.90        9.25      3.52 o 
   0   9  14        6.11        2.85      2.89 o 
   1   9  14        2.12        7.15      2.73 o 
   2   9  14        7.86        7.82      2.73 o 
  -2  10  14        4.18        1.78      3.35 o 
  -1  10  14        9.29        3.86      3.65 o 
   0  10  14        6.35        7.08      2.33 o 
  -2  -9  15        1.45        1.35      4.58 o 
  -1  -9  15        4.38        7.24      4.76 o 
   0  -9  15        3.65        0.78      7.44 o 
   1  -9  15        1.59        8.43      3.48 o 
  -3  -8  15        6.39        6.82      4.82 o 
  -2  -8  15        0.85        3.30      4.96 o 
  -1  -8  15       17.25       11.47      5.72 o 
   0  -8  15        1.56        1.42      6.49 o 
   1  -8  15        3.44        3.53      4.87 o 
   2  -8  15        0.81        5.38      4.19 o 
  -4  -7  15        0.77        5.13      5.13 o 
  -3  -7  15        5.38        0.00      5.70 o 
  -2  -7  15       11.10       12.32      6.00 o 
  -1  -7  15        2.81        5.14      5.14 o 
   0  -7  15       26.23       25.91      4.49 o 
   1  -7  15       30.63       29.14      5.56 o 
   2  -7  15       10.73        9.84      4.94 o 
   3  -7  15        0.53        2.78      3.79 o 
  -4  -6  15       11.21        9.16      5.94 o 
  -3  -6  15        3.74        1.64      5.77 o 
  -2  -6  15        1.20        7.74      5.11 o 
  -1  -6  15       24.26       12.51      6.59 o 
   0  -6  15       15.42       20.65      3.80 o 
   1  -6  15        6.81       12.24      4.75 o 
   2  -6  15        7.36       18.83      4.61 o 
   3  -6  15        0.13        1.46      3.69 o 
  -5  -5  15        6.72       10.85      5.76 o 
  -4  -5  15        0.07        0.40      5.06 o 
  -3  -5  15       12.51       15.23      5.51 o 
  -2  -5  15        9.27        3.37      5.81 o 
  -1  -5  15       22.62       27.64      5.62 o 
   0  -5  15        4.59        8.24     10.99 o 
   1  -5  15        1.48        0.94      4.64 o 
   2  -5  15        8.32        2.77      4.72 o 
   3  -5  15        1.21        3.62      3.62 o 
  -5  -4  15        2.54        2.03      5.47 o 
  -4  -4  15        8.14        5.88      5.88 o 
  -3  -4  15        9.55        8.53      6.30 o 
  -2  -4  15        9.95        0.69      5.80 o 
  -1  -4  15       55.36       66.69      7.24 o 
   0  -4  15       39.00       36.38      4.33 o 
   1  -4  15       22.42       32.01      4.65 o 
   2  -4  15        7.85        1.14      4.34 o 
   3  -4  15        0.34        6.03      3.83 o 
   4  -4  15        0.47        2.31      3.06 o 
  -5  -3  15       24.39       18.18      7.26 o 
  -4  -3  15        2.88        3.25      5.81 o 
  -3  -3  15       18.14       14.76      5.85 o 
  -2  -3  15       51.99       53.86      6.71 o 
  -1  -3  15      127.28      149.12      8.32 o 
   0  -3  15       87.96       86.12      4.71 o 
   1  -3  15       52.07       48.97      5.28 o 
   2  -3  15        3.56        4.84      3.95 o 
   3  -3  15        0.68        3.97      3.97 o 
   4  -3  15        2.77        1.84      3.31 o 
  -5  -2  15       12.90        2.84      6.06 o 
  -4  -2  15        2.72        8.14      5.34 o 
  -3  -2  15       30.64       22.83      6.30 o 
  -2  -2  15       23.36       25.18      5.12 o 
  -1  -2  15      141.05      147.59      8.36 o 
   0  -2  15       39.23       38.18      3.62 o 
   1  -2  15        2.65        1.72      3.95 o 
   2  -2  15        2.93       11.23      3.66 o 
   3  -2  15        0.92        4.28      4.28 o 
   4  -2  15        0.81        2.77      3.15 o 
  -6  -1  15        3.33        4.61      4.68 o 
  -5  -1  15       19.85       25.17      6.37 o 
  -4  -1  15        3.95        4.77      4.67 o 
  -3  -1  15       12.19       10.44      5.00 o 
  -2  -1  15       21.09       29.62      5.03 o 
  -1  -1  15      104.20      114.69      7.13 o 
   0  -1  15       55.96       47.41      3.76 o 
   1  -1  15       36.61       27.47      4.54 o 
   2  -1  15       52.63       49.88      5.65 o 
   3  -1  15        4.63        0.27      4.34 o 
   4  -1  15        3.44        0.00      3.54 o 
  -6   0  15        3.33        9.94      4.46 o 
  -5   0  15        2.31        5.90      5.90 o 
  -4   0  15       36.79       35.66      5.57 o 
  -3   0  15        0.14        0.30      4.79 o 
  -2   0  15       21.17       36.83      4.20 o 
  -1   0  15        3.24        0.49      4.23 o 
   0   0  15        1.86        3.14      4.62 o 
   1   0  15        2.04        1.36      3.57 o 
   2   0  15        0.07        1.97      3.82 o 
   3   0  15        4.63        5.94      3.97 o 
   4   0  15        0.93        3.79      3.79 o 
  -6   1  15        3.50        4.71      4.71 o 
  -5   1  15       19.42       22.82      5.13 o 
  -4   1  15        3.97        1.69      4.19 o 
  -3   1  15       11.84       10.11      4.16 o 
  -2   1  15       22.45       31.50      5.12 o 
  -1   1  15      105.26      108.73      6.67 o 
   0   1  15       56.88       53.27      3.38 o 
   1   1  15       35.55       30.14      4.54 o 
   2   1  15       53.05       47.07      5.29 o 
   3   1  15        4.64        5.88      3.75 o 
   4   1  15        3.45        5.04      3.03 o 
  -5   2  15       12.99        6.65      4.69 o 
  -4   2  15        3.22        4.00      4.71 o 
  -3   2  15       29.65       24.53      5.56 o 
  -2   2  15       23.42       19.20      5.56 o 
  -1   2  15      141.77      158.92      8.23 o 
   0   2  15       37.91       34.25      3.28 o 
   1   2  15        2.69        4.11      3.45 o 
   2   2  15        3.07        4.84      4.05 o 
   3   2  15        0.88        3.73      3.88 o 
   4   2  15        0.79        8.05      2.90 o 
  -5   3  15       24.50       24.55      5.79 o 
  -4   3  15        2.82        9.12      4.40 o 
  -3   3  15       18.57       14.84      5.34 o 
  -2   3  15       50.03       39.73      5.77 o 
  -1   3  15      128.01      158.23      8.34 o 
   0   3  15       88.32       81.44      4.46 o 
   1   3  15       52.20       50.40      5.05 o 
   2   3  15        3.69        7.46      3.61 o 
   3   3  15        0.68        0.50      3.26 o 
   4   3  15        2.82        1.07      3.38 o 
  -5   4  15        2.62        1.96      4.20 o 
  -4   4  15        8.03        3.82      4.85 o 
  -3   4  15        9.72       15.24      5.47 o 
  -2   4  15        9.84       13.14      4.56 o 
  -1   4  15       56.88       69.14      6.60 o 
   0   4  15       38.21       44.74      4.36 o 
   1   4  15       22.53       18.32      4.28 o 
   2   4  15        7.85        5.27      3.65 o 
   3   4  15        0.33        1.61      2.99 o 
   4   4  15        0.48        0.59      2.58 o 
  -5   5  15        6.60        7.28      5.03 o 
  -4   5  15        0.07        2.48      4.73 o 
  -3   5  15       12.70       19.80      5.49 o 
  -2   5  15        8.66       10.87      5.28 o 
  -1   5  15       22.57       24.11      5.24 o 
   0   5  15        4.58        6.32      2.99 o 
   1   5  15        1.56        2.23      3.58 o 
   2   5  15        8.18        8.84      3.61 o 
   3   5  15        1.20        1.32      3.13 o 
  -4   6  15       11.18       21.70      5.25 o 
  -3   6  15        3.79        1.09      5.44 o 
  -2   6  15        1.27        9.85      4.68 o 
  -1   6  15       23.56       20.84      5.90 o 
   0   6  15       15.84       18.78      4.58 o 
   1   6  15        6.84        7.82      3.75 o 
   2   6  15        7.49        3.04      3.64 o 
   3   6  15        0.12        1.45      2.76 o 
  -4   7  15        0.73        4.09      4.09 o 
  -3   7  15        5.34        8.66      4.84 o 
  -2   7  15       11.17       24.50      5.94 o 
  -1   7  15        2.86        2.04      4.76 o 
   0   7  15       26.40       22.09      3.82 o 
   1   7  15       30.22       22.71      4.67 o 
   2   7  15       10.83        3.76      3.26 o 
   3   7  15        0.52        1.11      2.61 o 
  -3   8  15        6.47       10.51      4.31 o 
  -2   8  15        0.90        0.34      4.57 o 
  -1   8  15       17.11       14.90      5.52 o 
   0   8  15        1.69        2.57      3.74 o 
   1   8  15        3.41        0.93      3.46 o 
   2   8  15        0.83        4.79      2.45 o 
  -2   9  15        1.33        2.36      3.85 o 
  -1   9  15        4.48        1.75      3.93 o 
   0   9  15        3.61        0.19      2.62 o 
   1   9  15        1.62        1.62      2.93 o 
  -1  -9  16        0.25        9.28      3.79 o 
   0  -9  16        0.16        1.68      3.53 o 
  -3  -8  16        3.33        2.04      4.53 o 
  -2  -8  16        1.29        4.27      4.58 o 
  -1  -8  16        1.15        1.40      5.53 o 
   0  -8  16        2.78        0.62      3.59 o 
   1  -8  16        2.91       10.00      4.17 o 
  -4  -7  16        5.94        7.02      4.67 o 
  -3  -7  16        3.79        4.16      5.57 o 
  -2  -7  16       10.07        7.23      6.24 o 
  -1  -7  16       10.76       10.99      4.85 o 
   0  -7  16        4.86        4.07      3.41 o 
   1  -7  16        3.77        6.77      4.50 o 
   2  -7  16        4.58        7.72      4.38 o 
  -4  -6  16       11.42       15.82      4.92 o 
  -3  -6  16        3.44        4.41      4.86 o 
  -2  -6  16       14.85       25.64      6.02 o 
  -1  -6  16       12.00        8.13      5.82 o 
   0  -6  16        4.54        3.35      3.52 o 
   1  -6  16       18.37        7.11      5.30 o 
   2  -6  16        3.99        6.68      4.51 o 
   3  -6  16        1.83        7.10      3.06 o 
  -5  -5  16        2.29        7.01      4.71 o 
  -4  -5  16        0.28        2.81      5.35 o 
  -3  -5  16        1.18        0.79      5.64 o 
  -2  -5  16        4.04        7.62      5.42 o 
  -1  -5  16        3.36        4.65      5.55 o 
   0  -5  16       14.40       21.58      3.68 o 
   1  -5  16        1.98        6.51      4.19 o 
   2  -5  16        3.35        9.46      4.00 o 
   3  -5  16        2.26        3.49      3.49 o 
  -5  -4  16        2.16       12.09      4.49 o 
  -4  -4  16       16.66       12.29      7.24 o 
  -3  -4  16        0.31        8.64      4.96 o 
  -2  -4  16       10.68        6.57      5.62 o 
  -1  -4  16        4.13        0.68      4.89 o 
   0  -4  16       29.48       28.98      3.76 o 
   1  -4  16        5.05       12.39      3.76 o 
   2  -4  16        0.02        2.52      3.96 o 
   3  -4  16        0.46        2.81      3.55 o 
  -5  -3  16        2.77        9.51      5.31 o 
  -4  -3  16        1.41        4.41      5.64 o 
  -3  -3  16        2.75        4.11      5.59 o 
  -2  -3  16       31.13       30.52      6.09 o 
  -1  -3  16        7.20        4.61      5.18 o 
   0  -3  16       12.99       12.96      3.88 o 
   1  -3  16       11.84        6.63      4.32 o 
   2  -3  16        2.99        6.04      4.07 o 
   3  -3  16        1.25        1.48      3.31 o 
  -5  -2  16        1.14        8.93      4.75 o 
  -4  -2  16       40.55       39.26      6.71 o 
  -3  -2  16        4.01       10.58      5.03 o 
  -2  -2  16       27.68       34.71      5.21 o 
  -1  -2  16        4.88        5.95      4.08 o 
   0  -2  16      141.62      132.17      5.15 o 
   1  -2  16       36.34       28.29      5.05 o 
   2  -2  16        6.15        4.00      3.74 o 
   3  -2  16        4.51        5.28      3.87 o 
   4  -2  16        1.37        1.64      2.69 o 
  -5  -1  16       25.59       28.63      6.25 o 
  -4  -1  16        4.10       12.78      4.65 o 
  -3  -1  16       22.06       20.66      5.30 o 
  -2  -1  16       41.41       27.03      5.90 o 
  -1  -1  16        0.36        5.58      3.91 o 
   0  -1  16       22.21       24.20      2.91 o 
   1  -1  16       31.43       27.12      4.65 o 
   2  -1  16       14.12        8.21      3.78 o 
   3  -1  16        3.52        1.18      3.78 o 
   4  -1  16        1.94        2.68      2.98 o 
  -5   0  16        4.33       10.96      5.35 o 
  -4   0  16       55.49       50.25      6.69 o 
  -3   0  16       14.84       17.00      5.53 o 
  -2   0  16        4.11        7.73      4.24 o 
  -1   0  16       12.91       23.91      4.10 o 
   0   0  16      109.75      101.16      4.56 o 
   1   0  16        6.83        3.42      3.54 o 
   2   0  16        7.63        5.70      3.77 o 
   3   0  16       18.25       13.02      4.11 o 
   4   0  16        0.42        0.61      2.94 o 
  -5   1  16       26.11       30.26      5.96 o 
  -4   1  16        4.09        5.76      4.69 o 
  -3   1  16       23.24       23.03      5.41 o 
  -2   1  16       40.33       44.92      5.56 o 
  -1   1  16        0.31        4.91      3.71 o 
   0   1  16       22.55       23.83      4.11 o 
   1   1  16       30.60       21.45      4.44 o 
   2   1  16       14.37        4.72      4.18 o 
   3   1  16        3.52        3.75      3.84 o 
   4   1  16        1.96        2.27      2.97 o 
  -5   2  16        1.27        4.56      4.63 o 
  -4   2  16       40.85       24.54      6.19 o 
  -3   2  16        4.41        3.21      4.47 o 
  -2   2  16       27.69       22.98      5.06 o 
  -1   2  16        4.37        0.00      4.19 o 
   0   2  16      143.84      127.18      8.02 o 
   1   2  16       36.24       46.68      4.64 o 
   2   2  16        6.01       11.43      3.25 o 
   3   2  16        4.61        3.67      3.62 o 
   4   2  16        1.37        0.99      2.54 o 
  -5   3  16        2.99        1.62      4.37 o 
  -4   3  16        1.41        4.45      5.08 o 
  -3   3  16        2.87       14.28      4.91 o 
  -2   3  16       31.35       30.18      6.21 o 
  -1   3  16        7.41        2.86      4.62 o 
   0   3  16       13.29       16.53      3.13 o 
   1   3  16       11.72       11.60      3.93 o 
   2   3  16        2.98        8.82      2.98 o 
   3   3  16        1.24        4.64      3.12 o 
  -5   4  16        2.09        1.91      4.50 o 
  -4   4  16       16.63       30.45      5.72 o 
  -3   4  16        0.39        2.08      4.91 o 
  -2   4  16       10.79       20.25      4.66 o 
  -1   4  16        4.06        6.17      4.32 o 
   0   4  16       28.98       28.77      3.47 o 
   1   4  16        5.07        4.79      3.62 o 
   2   4  16        0.03        3.21      3.21 o 
   3   4  16        0.47        2.95      3.10 o 
  -5   5  16        2.17        2.77      4.58 o 
  -4   5  16        0.27        4.49      4.49 o 
  -3   5  16        1.32        8.31      4.75 o 
  -2   5  16        3.86       12.60      4.46 o 
  -1   5  16        3.47        4.60      5.07 o 
   0   5  16       14.42       13.19      3.19 o 
   1   5  16        1.86        0.97      3.46 o 
   2   5  16        3.43        3.55      3.55 o 
   3   5  16        2.27        2.00      3.04 o 
  -4   6  16       11.08       16.41      5.17 o 
  -3   6  16        3.44        4.89      4.89 o 
  -2   6  16       14.87       19.33      5.77 o 
  -1   6  16       11.39       11.95      5.51 o 
   0   6  16        4.76        3.50      2.94 o 
   1   6  16       18.34       15.39      3.83 o 
   2   6  16        3.90        1.32      3.32 o 
   3   6  16        1.79        3.86      2.57 o 
  -4   7  16        5.95        9.40      4.15 o 
  -3   7  16        3.91        0.67      5.40 o 
  -2   7  16       10.15        7.72      5.47 o 
  -1   7  16       10.56        1.36      5.32 o 
   0   7  16        4.75        5.70      3.22 o 
   1   7  16        3.83        9.90      3.05 o 
   2   7  16        4.55        5.52      2.77 o 
  -3   8  16        3.24        6.86      4.01 o 
  -2   8  16        1.28        9.13      4.52 o 
  -1   8  16        1.15        6.68      4.09 o 
   0   8  16        2.71        3.15      3.01 o 
   1   8  16        2.93        1.72      3.05 o 
  -1   9  16        0.24        0.28      3.76 o 
   0   9  16        0.17        0.48      2.43 o 
  -2  -8  17        2.63        1.02      4.31 o 
  -1  -8  17        3.64        5.59      4.23 o 
   0  -8  17        4.71        4.26      3.71 o 
  -3  -7  17        2.82        9.75      5.06 o 
  -2  -7  17       11.19       23.17      4.92 o 
  -1  -7  17        2.27        1.78      5.09 o 
   0  -7  17        1.02        2.29      3.84 o 
   1  -7  17        0.38        2.12      4.15 o 
  -4  -6  17        5.39        3.28      5.11 o 
  -3  -6  17        6.62        6.21      6.48 o 
  -2  -6  17        1.01        3.84      5.51 o 
  -1  -6  17        7.03        0.74      5.48 o 
   0  -6  17        1.00        1.08      3.28 o 
   1  -6  17        0.54        4.33      4.46 o 
   2  -6  17        3.96        8.16      3.93 o 
  -4  -5  17        3.56        8.19      4.52 o 
  -3  -5  17        1.35        3.97      5.38 o 
  -2  -5  17       13.04       16.04      5.68 o 
  -1  -5  17        1.93        7.88      4.85 o 
   0  -5  17        2.03        2.21      3.42 o 
   1  -5  17        1.44        2.40      4.25 o 
   2  -5  17        2.85        5.27      3.68 o 
  -5  -4  17        2.70        5.08      4.56 o 
  -4  -4  17        9.28       15.47      5.87 o 
  -3  -4  17       10.31        6.27      6.48 o 
  -2  -4  17        1.25        0.00      5.23 o 
  -1  -4  17       18.21       25.36      5.38 o 
   0  -4  17       17.28       11.64      3.45 o 
   1  -4  17        5.64        4.51      4.57 o 
   2  -4  17        0.66        1.32      3.85 o 
   3  -4  17        0.84        2.77      2.84 o 
  -5  -3  17        5.47        0.75      5.10 o 
  -4  -3  17        4.34        2.34      5.41 o 
  -3  -3  17       32.57       33.74      5.82 o 
  -2  -3  17        7.64       16.24      4.46 o 
  -1  -3  17       26.81       32.65      6.17 o 
   0  -3  17       20.36       21.19      3.07 o 
   1  -3  17       15.58       13.06      4.39 o 
   2  -3  17        6.25       12.03      3.59 o 
   3  -3  17        4.08        0.00      3.24 o 
  -5  -2  17       12.32        5.46      5.16 o 
  -4  -2  17       10.76       19.53      5.41 o 
  -3  -2  17        1.78       10.99      5.28 o 
  -2  -2  17       48.94       38.75      5.78 o 
  -1  -2  17      133.59      116.43      7.50 o 
   0  -2  17        3.29        6.65      4.08 o 
   1  -2  17        4.17        0.72      3.80 o 
   2  -2  17       16.62       17.14      4.09 o 
   3  -2  17        6.21        1.31      3.51 o 
  -5  -1  17        7.05        6.67      4.80 o 
  -4  -1  17        1.78        0.35      4.66 o 
  -3  -1  17       10.51       12.11      4.74 o 
  -2  -1  17       27.29       28.41      5.32 o 
  -1  -1  17       10.99        9.06      4.06 o 
   0  -1  17        8.43       10.33      2.77 o 
   1  -1  17       32.21       27.68      4.33 o 
   2  -1  17        4.19        3.91      3.06 o 
   3  -1  17       10.86        2.79      3.46 o 
  -5   0  17        0.91        2.67      4.47 o 
  -4   0  17       28.32       24.75      5.94 o 
  -3   0  17        7.45        0.96      4.78 o 
  -2   0  17        0.82        1.20      4.06 o 
  -1   0  17        0.16        6.12      3.48 o 
   0   0  17        0.24        0.04      2.94 o 
   1   0  17        0.33        2.02      3.30 o 
   2   0  17        0.07        1.36      3.17 o 
   3   0  17        0.29        6.58      2.86 o 
  -5   1  17        7.23        2.88      4.76 o 
  -4   1  17        1.79       18.10      4.43 o 
  -3   1  17       10.16        9.91      4.46 o 
  -2   1  17       27.60       14.76      5.36 o 
  -1   1  17       11.28       17.39      4.45 o 
   0   1  17        8.64       14.89      2.49 o 
   1   1  17       32.41       20.35      4.35 o 
   2   1  17        4.10        2.67      3.36 o 
   3   1  17       10.85        6.49      3.56 o 
  -5   2  17       12.02        8.80      4.52 o 
  -4   2  17       11.14        5.01      5.33 o 
  -3   2  17        1.55        5.51      4.65 o 
  -2   2  17       49.14       37.90      5.91 o 
  -1   2  17      132.45      125.24      7.43 o 
   0   2  17        3.47        1.11      4.85 o 
   1   2  17        4.14        0.21      3.45 o 
   2   2  17       16.52       16.90      3.61 o 
   3   2  17        6.23        5.72      3.14 o 
  -5   3  17        5.33        6.52      4.34 o 
  -4   3  17        4.39        6.79      4.87 o 
  -3   3  17       32.31       30.62      5.86 o 
  -2   3  17        8.10        3.84      4.95 o 
  -1   3  17       26.45       40.06      5.46 o 
   0   3  17       19.99       17.40      2.80 o 
   1   3  17       16.02       19.68      3.85 o 
   2   3  17        6.18        2.83      3.58 o 
   3   3  17        4.07        2.57      2.81 o 
  -4   4  17        9.17        4.51      5.65 o 
  -3   4  17       10.53        5.97      5.35 o 
  -2   4  17        1.25        4.80      4.80 o 
  -1   4  17       18.58       15.09      5.82 o 
   0   4  17       17.40        9.05      2.94 o 
   1   4  17        5.62        5.08      3.56 o 
   2   4  17        0.64        4.53      2.90 o 
   3   4  17        0.85        4.89      2.45 o 
  -4   5  17        3.50        4.50      4.60 o 
  -3   5  17        1.42        7.95      4.73 o 
  -2   5  17       12.94       17.27      4.96 o 
  -1   5  17        1.85        6.27      4.37 o 
   0   5  17        2.00        5.86      3.51 o 
   1   5  17        1.50        2.09      3.16 o 
   2   5  17        2.80        4.22      3.12 o 
  -4   6  17        5.19       11.92      4.28 o 
  -3   6  17        6.76        3.21      5.29 o 
  -2   6  17        1.07        2.50      4.38 o 
  -1   6  17        7.19        5.77      5.22 o 
   0   6  17        0.96        0.68      2.63 o 
   1   6  17        0.54        0.24      3.17 o 
   2   6  17        3.98        0.81      2.81 o 
  -3   7  17        2.62        1.69      4.61 o 
  -2   7  17       11.45        6.92      5.22 o 
  -1   7  17        2.21        3.63      4.72 o 
   0   7  17        1.06        4.03      6.83 o 
   1   7  17        0.36        1.54      2.95 o 
  -2   8  17        2.69        0.95      4.39 o 
  -1   8  17        3.67        0.31      3.95 o 
   0   8  17        4.65        7.06      2.55 o 
  -2  -7  18        3.56        0.00      4.49 o 
  -1  -7  18        0.36        7.37      4.16 o 
   0  -7  18        4.56        5.06      3.00 o 
   1  -7  18        8.33        8.47      4.12 o 
  -3  -6  18        9.14       15.42      5.10 o 
  -2  -6  18        2.52        7.02      4.69 o 
  -1  -6  18        9.55       18.26      4.45 o 
   0  -6  18        1.51        4.15      3.10 o 
   1  -6  18        1.31        3.99      3.99 o 
  -4  -5  18        1.62        1.10      4.48 o 
  -3  -5  18        0.65        1.92      4.86 o 
  -2  -5  18        3.59        0.74      4.62 o 
  -1  -5  18        3.44       14.00      4.91 o 
   0  -5  18        4.26        7.92      2.99 o 
   1  -5  18        1.43        3.96      3.93 o 
   2  -5  18        0.25        0.75      3.24 o 
  -4  -4  18        9.68       10.86      5.27 o 
  -3  -4  18        1.62        0.40      5.40 o 
  -2  -4  18        1.56        5.09      4.74 o 
  -1  -4  18        0.51        7.39      4.78 o 
   0  -4  18       15.47       11.81      3.10 o 
   1  -4  18        3.58        6.19      3.77 o 
   2  -4  18        0.09        3.42      3.42 o 
  -4  -3  18        0.75        9.66      4.41 o 
  -3  -3  18        4.33        1.46      5.29 o 
  -2  -3  18        9.07       10.36      5.33 o 
  -1  -3  18       20.65       18.63      4.98 o 
   0  -3  18        6.67        3.99      3.20 o 
   1  -3  18        7.86       11.56      3.79 o 
   2  -3  18        1.39        0.24      3.37 o 
   3  -3  18        1.12        2.81      2.81 o 
  -5  -2  18        7.45        5.03      5.21 o 
  -4  -2  18        4.51        2.17      5.05 o 
  -3  -2  18        6.75        1.75      5.28 o 
  -2  -2  18        1.09        4.67      4.67 o 
  -1  -2  18        9.77        3.53      5.00 o 
   0  -2  18       18.90       15.85      5.16 o 
   1  -2  18       27.71       21.60      4.36 o 
   2  -2  18        6.90        1.11      3.84 o 
   3  -2  18        4.68        0.00      2.92 o 
  -5  -1  18        7.47        0.33      5.25 o 
  -4  -1  18        2.69        2.77      4.98 o 
  -3  -1  18        4.77        6.68      4.53 o 
  -2  -1  18        5.25        4.33      4.88 o 
  -1  -1  18       57.11       41.27      5.66 o 
   0  -1  18       18.82       12.20      4.04 o 
   1  -1  18        3.37        2.24      3.21 o 
   2  -1  18        2.31        0.22      3.25 o 
   3  -1  18        2.96        0.93      2.66 o 
  -5   0  18        2.79        8.71      4.16 o 
  -4   0  18       24.62       27.29      5.98 o 
  -3   0  18        1.89        5.48      4.04 o 
  -2   0  18        0.61        2.98      3.58 o 
  -1   0  18        1.32        2.99      4.04 o 
   0   0  18        3.65        2.00      2.53 o 
   1   0  18       15.80       13.11      3.42 o 
   2   0  18       10.05        3.73      3.56 o 
   3   0  18        2.11        2.95      2.95 o 
  -5   1  18        7.38       12.65      4.35 o 
  -4   1  18        2.68        3.58      4.74 o 
  -3   1  18        4.58        6.06      4.43 o 
  -2   1  18        5.79        0.87      4.22 o 
  -1   1  18       56.79       39.43      5.61 o 
   0   1  18       18.58       16.68      2.49 o 
   1   1  18        3.23        1.70      3.13 o 
   2   1  18        2.29        0.41      2.95 o 
   3   1  18        2.95        1.09      2.60 o 
  -5   2  18        7.25       10.90      4.58 o 
  -4   2  18        4.66        8.15      4.40 o 
  -3   2  18        6.58        2.58      4.57 o 
  -2   2  18        1.02        4.50      4.50 o 
  -1   2  18        9.72        6.73      4.93 o 
   0   2  18       18.98       14.58      5.68 o 
   1   2  18       27.74       24.43      3.73 o 
   2   2  18        7.00        8.87      2.97 o 
   3   2  18        4.63        0.54      2.58 o 
  -4   3  18        0.73        3.29      4.52 o 
  -3   3  18        4.39        5.01      4.45 o 
  -2   3  18        8.67       12.81      5.19 o 
  -1   3  18       20.81       16.56      5.25 o 
   0   3  18        6.63        5.70      2.47 o 
   1   3  18        7.89       11.17      3.40 o 
   2   3  18        1.37        3.59      2.84 o 
   3   3  18        1.12        2.48      2.48 o 
  -4   4  18        9.51        2.66      5.25 o 
  -3   4  18        1.72        2.42      4.52 o 
  -2   4  18        1.52        2.71      4.38 o 
  -1   4  18        0.61        2.50      3.78 o 
   0   4  18       15.10       13.22      2.82 o 
   1   4  18        3.59        7.19      3.14 o 
   2   4  18        0.09        1.57      2.46 o 
  -4   5  18        1.59        5.63      4.36 o 
  -3   5  18        0.67        0.35      4.54 o 
  -2   5  18        3.72        2.45      4.80 o 
  -1   5  18        3.42        8.47      4.69 o 
   0   5  18        4.23        4.88      6.06 o 
   1   5  18        1.49        2.62      3.16 o 
   2   5  18        0.26        3.02      2.53 o 
  -3   6  18        8.87       13.45      4.74 o 
  -2   6  18        2.49        1.06      4.98 o 
  -1   6  18        9.51        5.55      4.60 o 
   0   6  18        1.61        1.05      2.51 o 
   1   6  18        1.32        3.26      3.26 o 
  -2   7  18        3.75        5.59      4.25 o 
  -1   7  18        0.36        0.95      4.09 o 
   0   7  18        4.65        1.72      2.73 o 
   1   7  18        8.21        4.52      3.03 o 
  -2  -6  19        0.09        4.82      4.82 o 
  -1  -6  19        1.20        1.31      4.56 o 
   0  -6  19        2.36        2.84      2.96 o 
   1  -6  19        2.16        2.04      3.55 o 
  -3  -5  19       11.19        7.87      5.00 o 
  -2  -5  19        0.06        2.85      4.59 o 
  -1  -5  19        4.22        4.70      4.60 o 
   0  -5  19        2.41        5.69      2.64 o 
   1  -5  19        0.33        8.01      3.03 o 
  -4  -4  19       11.94       21.33      4.66 o 
  -3  -4  19        0.76        7.57      4.63 o 
  -2  -4  19        0.32        4.22      5.16 o 
  -1  -4  19       10.94        5.87      4.51 o 
   0  -4  19        1.63        3.08      2.80 o 
   1  -4  19        0.09        3.50      2.95 o 
   2  -4  19        0.06        1.09      3.01 o 
  -4  -3  19        1.12        4.14      4.72 o 
  -3  -3  19       12.64        4.25      5.31 o 
  -2  -3  19       10.28        9.44      5.20 o 
  -1  -3  19        1.13        0.31      4.37 o 
   0  -3  19        0.28        0.20      2.59 o 
   1  -3  19        5.74        7.05      3.56 o 
   2  -3  19        2.19        6.48      2.68 o 
  -4  -2  19        8.88        5.06      4.64 o 
  -3  -2  19        0.48        5.09      4.04 o 
  -2  -2  19        3.92        0.32      4.38 o 
  -1  -2  19        1.33        1.45      4.45 o 
   0  -2  19       37.47       31.67      3.82 o 
   1  -2  19       11.63        6.62      3.46 o 
   2  -2  19        0.10        0.80      2.77 o 
  -4  -1  19        0.11        0.32      4.71 o 
  -3  -1  19       16.98       12.34      5.59 o 
  -2  -1  19        1.99        1.22      4.35 o 
  -1  -1  19        0.37        5.55      3.75 o 
   0  -1  19        3.56        4.64      4.72 o 
   1  -1  19        5.11        5.45      3.13 o 
   2  -1  19        8.46        3.83      3.36 o 
  -4   0  19       15.43       15.49      4.91 o 
  -3   0  19        0.83        2.51      4.10 o 
  -2   0  19        1.81        2.07      4.21 o 
  -1   0  19        1.21        1.62      3.69 o 
   0   0  19        0.21        3.61      2.36 o 
   1   0  19       11.23       12.12      3.36 o 
   2   0  19        3.28        3.53      2.59 o 
  -4   1  19        0.11        6.20      3.96 o 
  -3   1  19       17.06       22.52      4.95 o 
  -2   1  19        1.85        1.50      3.91 o 
  -1   1  19        0.36        1.88      3.83 o 
   0   1  19        3.57        4.23      2.35 o 
   1   1  19        5.14        0.58      2.86 o 
   2   1  19        8.48        7.66      2.92 o 
  -4   2  19        8.80        6.82      3.85 o 
  -3   2  19        0.52        4.75      4.94 o 
  -2   2  19        3.96        4.24      4.30 o 
  -1   2  19        1.19        1.66      4.42 o 
   0   2  19       37.34       29.89      2.98 o 
   1   2  19       11.62       10.48      3.20 o 
   2   2  19        0.11        1.07      2.41 o 
  -4   3  19        1.15        2.80      4.17 o 
  -3   3  19       12.72       10.06      4.92 o 
  -2   3  19       10.07        1.89      5.18 o 
  -1   3  19        1.10        2.32      4.03 o 
   0   3  19        0.31        1.59      2.38 o 
   1   3  19        5.63        5.17      3.14 o 
   2   3  19        2.22        5.28      2.51 o 
  -4   4  19       11.70        8.46      4.45 o 
  -3   4  19        0.83        0.33      4.46 o 
  -2   4  19        0.35        5.57      4.30 o 
  -1   4  19       11.15        9.10      4.44 o 
   0   4  19        1.59        4.81      2.24 o 
   1   4  19        0.09        2.81      2.81 o 
   2   4  19        0.06        1.55      1.99 o 
  -3   5  19       11.11        7.69      4.83 o 
  -2   5  19        0.09        0.65      4.49 o 
  -1   5  19        4.25        8.72      3.86 o 
   0   5  19        2.36        2.85      2.22 o 
   1   5  19        0.35        1.77      2.61 o 
  -2   6  19        0.10        1.98      4.54 o 
  -1   6  19        1.16        1.83      4.19 o 
   0   6  19        2.45        1.58      2.46 o 
   1   6  19        2.16        0.00      2.75 o 
  -2  -5  20        0.92        0.66      4.44 o 
  -1  -5  20        4.15        0.92      4.64 o 
   0  -5  20        0.79        2.74      2.39 o 
  -3  -4  20        3.04        2.32      5.05 o 
  -2  -4  20        1.04        3.94      4.49 o 
  -1  -4  20        1.83        1.53      4.53 o 
   0  -4  20        1.87        1.24      2.50 o 
   1  -4  20        0.03        0.45      3.16 o 
  -3  -3  20        4.73        0.00      4.42 o 
  -2  -3  20        2.24        4.48      4.33 o 
  -1  -3  20        2.45        0.59      4.39 o 
   0  -3  20        0.23        1.78      2.64 o 
   1  -3  20        9.64        2.57      3.17 o 
  -4  -2  20        0.76        4.00      4.11 o 
  -3  -2  20        8.04        7.66      4.52 o 
  -2  -2  20        1.26       11.72      3.87 o 
  -1  -2  20        7.62        6.49      4.19 o 
   0  -2  20        1.60        1.72      2.21 o 
   1  -2  20        0.61        3.05      3.05 o 
   2  -2  20        2.34        0.17      2.50 o 
  -4  -1  20        1.63        0.59      3.79 o 
  -3  -1  20        7.30        2.78      4.94 o 
  -2  -1  20        7.64        7.71      4.05 o 
  -1  -1  20        1.54        1.62      3.96 o 
   0  -1  20        8.85        5.21      2.10 o 
   1  -1  20       17.02       12.65      3.05 o 
   2  -1  20        6.49        8.82      2.34 o 
  -4   0  20        0.13        1.47      3.84 o 
  -3   0  20        6.10        5.42      4.59 o 
  -2   0  20       10.41        5.80      4.15 o 
  -1   0  20        0.51        0.53      3.83 o 
   0   0  20        3.79        5.56      4.32 o 
   1   0  20        0.00        1.11      2.51 o 
   2   0  20        0.08        0.65      2.32 o 
  -4   1  20        1.64        6.61      3.13 o 
  -3   1  20        7.21        4.18      4.60 o 
  -2   1  20        7.85        3.46      4.47 o 
  -1   1  20        1.58        2.37      4.15 o 
   0   1  20        9.00        5.97      2.30 o 
   1   1  20       16.87       10.28      2.85 o 
   2   1  20        6.48        7.70      2.21 o 
  -4   2  20        0.61        3.16      3.90 o 
  -3   2  20        8.01        6.31      4.22 o 
  -2   2  20        1.30        4.30      4.30 o 
  -1   2  20        7.51        6.17      3.71 o 
   0   2  20        1.67        3.50      1.98 o 
   1   2  20        0.61        0.37      2.44 o 
   2   2  20        2.36        4.30      2.02 o 
  -3   3  20        4.61       12.30      3.94 o 
  -2   3  20        2.44       12.97      3.55 o 
  -1   3  20        2.43        1.95      3.96 o 
   0   3  20        0.21        0.28      1.99 o 
   1   3  20        9.69       12.28      2.75 o 
  -3   4  20        3.16        4.04      4.16 o 
  -2   4  20        1.02        4.33      4.33 o 
  -1   4  20        1.89        2.57      3.92 o 
   0   4  20        1.80        1.89      2.69 o 
   1   4  20        0.03        2.46      2.30 o 
  -2   5  20        0.87        3.72      4.08 o 
  -1   5  20        4.16        4.04      3.83 o 
   0   5  20        0.78        0.55      3.33 o 
  -2  -4  21        0.31        0.00      3.81 o 
  -1  -4  21        1.64        1.97      3.82 o 
   0  -4  21        2.95        0.92      2.34 o 
  -2  -3  21        5.39        2.37      4.24 o 
  -1  -3  21        0.30        0.00      3.75 o 
   0  -3  21        0.48        0.88      2.03 o 
  -3  -2  21        2.51        4.68      3.88 o 
  -2  -2  21        1.08        3.81      3.81 o 
  -1  -2  21        1.66        1.86      3.73 o 
   0  -2  21        0.63        2.91      3.90 o 
   1  -2  21        2.88        3.36      2.46 o 
  -3  -1  21        0.25        0.87      3.66 o 
  -2  -1  21        1.84        0.83      3.66 o 
  -1  -1  21        0.30        4.09      3.30 o 
   0  -1  21        0.37        1.07      2.35 o 
   1  -1  21        0.76        1.86      2.27 o 
  -3   0  21        2.17        0.56      4.18 o 
  -2   0  21        1.94        1.37      3.81 o 
  -1   0  21        0.85        7.49      2.75 o 
   0   0  21        2.33        0.44      2.06 o 
   1   0  21        0.44        1.14      2.21 o 
  -3   1  21        0.20        0.55      3.83 o 
  -2   1  21        1.85        3.53      3.67 o 
  -1   1  21        0.29        5.47      3.25 o 
   0   1  21        0.36        0.84      1.82 o 
   1   1  21        0.79        1.27      2.18 o 
  -3   2  21        2.46        5.56      3.57 o 
  -2   2  21        1.05        1.65      3.63 o 
  -1   2  21        1.77        4.79      3.76 o 
   0   2  21        0.63        2.99      1.71 o 
   1   2  21        2.88        1.08      2.16 o 
  -2   3  21        5.46        0.56      3.85 o 
  -1   3  21        0.30        5.13      3.30 o 
   0   3  21        0.50        0.82      1.74 o 
  -2   4  21        0.30        1.43      3.85 o 
  -1   4  21        1.71        8.07      3.57 o 
   0   4  21        2.94        3.36      2.17 o 
  -1  -2  22        1.29        1.43      3.15 o 
  -2  -1  22        2.04        0.51      3.48 o 
  -1  -1  22        1.32        1.41      3.28 o 
   0  -1  22        1.12        3.56      1.65 o 
  -2   0  22        0.22        0.99      3.39 o 
  -1   0  22        0.77        1.59      3.06 o 
   0   0  22        0.02        1.08      1.59 o 
  -2   1  22        1.99        3.46      3.44 o 
  -1   1  22        1.34        2.74      2.74 o 
   0   1  22        1.15        1.15      1.63 o 
  -1   2  22        1.23        2.74      3.35 o 
                                                 
